# Supplementary material for: Cellular MicroRNA Expression Profile of Chicken Macrophages Infected with Newcastle Disease Virus Vaccine Strain LaSota
Source: Pathogens. 2019 Aug 9;8(3):123. doi: 10.3390/pathogens8030123 (PMC6789757; doi:10.3390/pathogens8030123)
Supplement: Supplementary file 1 [file pathogens-08-00123-s001.xlsx]

## Sheet: Table S1
Table S1 List for targets of all DE miRNAs of 24 hpi vs 0 hpi
gene	miRNA	Transcript	Total_score	Total_energy	Max_score	Max_energy	Strand	miRNA_length	Transcript_length	Postion	gene_name	gene_biotype	GO_id	pathway_KO
ENSGALG00000023576	gga-miR-1557	ENSGALT00000039200	162	-34.78	162	-34.78	395609	20	1965	1163	PIM3	protein_coding	GO:0000166; GO:0005524; GO:0004672; GO:0004674; GO:0006468; GO:0043066; GO:0005737; GO:0007346; GO:0046777; GO:0061179; GO:0005829
ENSGALG00000008836	gga-miR-1557	ENSGALT00000014357	157	-32.16	157	-32.16	395648	20	2281	277	ATP6AP1	protein_coding	GO:0016020; GO:0016021; GO:0046933; GO:0015991; GO:0033180; GO:0046961	gga00190:427854; gga04145:427854; gga04142:427854
ENSGALG00000010049	gga-miR-1557	ENSGALT00000016330	176	-41.4	176	-41.4	395870	20	6151	396	PTPRB	protein_coding	GO:0016020; GO:0016021; GO:0004725; GO:0016791; GO:0006470; GO:0016311; GO:0035335; GO:0016787; GO:0004721; GO:0001525; GO:0043235	gga04520:417853
ENSGALG00000010049	gga-miR-1557	ENSGALT00000067809	176	-41.4	176	-41.4	395871	20	6218	285	PTPRB	protein_coding	GO:0016020; GO:0016021; GO:0004725; GO:0016791; GO:0006470; GO:0016311; GO:0035335; GO:0016787; GO:0004721; GO:0001525; GO:0043235	gga04520:417853
ENSGALG00000010049	gga-miR-1557	ENSGALT00000071400	176	-41.4	176	-41.4	395872	20	6329	396	PTPRB	protein_coding	GO:0016020; GO:0016021; GO:0004725; GO:0016791; GO:0006470; GO:0016311; GO:0035335; GO:0016787; GO:0004721; GO:0001525; GO:0043235	gga04520:417853
ENSGALG00000031975	gga-miR-1584	ENSGALT00000081048	159	-30.8	159	-30.8	440231	20	2877	122	UBE2H	protein_coding	GO:0000166; GO:0005524; GO:0016740; GO:0005737; GO:0031625; GO:0061630; GO:0006511; GO:0004842; GO:0061631; GO:0043161; GO:0070936; GO:0070979	gga04120:416678
ENSGALG00000029270	gga-miR-1584	ENSGALT00000049267	317	-68.25	162	-37.86	440316	20	1730	695 214	GATA3	protein_coding	GO:0003677; GO:0005634; GO:0006366; GO:0046872; GO:0006351; GO:0006355; GO:0007165; GO:0043565; GO:0008270; GO:0003713; GO:0045893; GO:0000976; GO:0001822; GO:0008285; GO:0000790; GO:0007411; GO:0031929; GO:0045944; GO:0003682; GO:0000977; GO:0005667; GO:0001085; GO:0001228; GO:0044212; GO:0070888; GO:0005515; GO:0000978; GO:0000987; GO:0001077; GO:0001078; GO:0001158; GO:0003700; GO:0005134; GO:…
ENSGALG00000006682	gga-miR-1584	ENSGALT00000010805	168	-40.98	168	-40.98	440346	20	3417	2994	BEND7	protein_coding
ENSGALG00000040444	gga-miR-1584	ENSGALT00000061136	160	-32.49	160	-32.49	440375	20	2342	2057	SEMA3C	protein_coding	GO:0005615; GO:0030215; GO:0038191; GO:0001755; GO:0001756; GO:0001974; GO:0003148; GO:0003151; GO:0003215; GO:0003350; GO:0007411; GO:0007507; GO:0009791; GO:0021915; GO:0060174; GO:0060666; GO:0071526; GO:0140074; GO:1905312
ENSGALG00000023576	gga-miR-1584	ENSGALT00000039200	152	-31.65	152	-31.65	440497	20	1965	130	PIM3	protein_coding	GO:0000166; GO:0005524; GO:0004672; GO:0004674; GO:0006468; GO:0043066; GO:0005737; GO:0007346; GO:0046777; GO:0061179; GO:0005829
ENSGALG00000040954	gga-miR-1584	ENSGALT00000046405	159	-33.6	159	-33.6	440524	20	1937	826	GPR37	protein_coding	GO:0016020; GO:0016021; GO:0004930; GO:0007186
ENSGALG00000009556	gga-miR-1584	ENSGALT00000015558	162	-36.88	162	-36.88	440632	20	2762	172	PRICKLE1	protein_coding	GO:0046872; GO:0008270; GO:0001843; GO:0006606; GO:0031398; GO:0032436; GO:0035904; GO:0045892; GO:0060976; GO:0090090; GO:2000691; GO:0005634; GO:0005829; GO:0031965	gga04310:417793
ENSGALG00000009572	gga-miR-1584	ENSGALT00000015593	154	-30.81	154	-30.81	440633	20	5916	66	ADAMTS20	protein_coding	GO:0046872; GO:0008270; GO:0006508; GO:0004222; GO:0008237; GO:0004175; GO:0009967; GO:0030198; GO:0043066; GO:0045636; GO:0048070; GO:0005615
ENSGALG00000009572	gga-miR-1584	ENSGALT00000078782	154	-30.81	154	-30.81	440634	20	5721	66	ADAMTS20	protein_coding	GO:0046872; GO:0008270; GO:0006508; GO:0004222; GO:0008237; GO:0004175; GO:0009967; GO:0030198; GO:0043066; GO:0045636; GO:0048070; GO:0005615
ENSGALG00000010177	gga-miR-1584	ENSGALT00000016545	158	-31.39	158	-31.39	440765	20	6186	309	ZFC3H1	protein_coding	GO:0006396; GO:0000178; GO:0005634
ENSGALG00000010177	gga-miR-1584	ENSGALT00000049117	158	-31.39	158	-31.39	440766	20	5910	309	ZFC3H1	protein_coding	GO:0006396; GO:0000178; GO:0005634
ENSGALG00000010177	gga-miR-1584	ENSGALT00000068245	158	-31.39	158	-31.39	440767	20	5630	309	ZFC3H1	protein_coding	GO:0006396; GO:0000178; GO:0005634
ENSGALG00000010204	gga-miR-1584	ENSGALT00000048870	166	-41.62	166	-41.62	440776	20	1904	36	KCNC2	protein_coding	GO:0016020; GO:0016021; GO:0055085; GO:0005216; GO:0005244; GO:0006811; GO:0034765; GO:0005249; GO:0005267; GO:0006813; GO:0071805; GO:0008076; GO:0051260
ENSGALG00000010204	gga-miR-1584	ENSGALT00000016589	166	-41.62	166	-41.62	440777	20	1889	36	KCNC2	protein_coding	GO:0016020; GO:0016021; GO:0055085; GO:0005216; GO:0005244; GO:0006811; GO:0034765; GO:0005249; GO:0005267; GO:0006813; GO:0071805; GO:0008076; GO:0051260
ENSGALG00000034788	gga-miR-1584	ENSGALT00000057632	152	-31.79	152	-31.79	440786	20	435	345	PHLDA1	protein_coding	GO:0045210; GO:0005634; GO:0005730
ENSGALG00000039794	gga-miR-1584	ENSGALT00000065178	159	-32.05	159	-32.05	440970	20	447	292		protein_coding
ENSGALG00000030658	gga-miR-1584	ENSGALT00000073550	159	-32.05	159	-32.05	440979	20	480	304		protein_coding	GO:0016020; GO:0016021
ENSGALG00000039351	gga-miR-1584	ENSGALT00000048324	159	-32.05	159	-32.05	440999	20	771	340		protein_coding
ENSGALG00000040174	gga-miR-1584	ENSGALT00000049616	159	-32.05	159	-32.05	441006	20	483	325		protein_coding
ENSGALG00000033587	gga-miR-1584	ENSGALT00000060624	159	-32.05	159	-32.05	441011	20	516	301		protein_coding
ENSGALG00000011992	gga-miR-1584	ENSGALT00000019563	156	-34.94	156	-34.94	441091	20	7353	2633	EP300	protein_coding	GO:0016740; GO:0005634; GO:0006366; GO:0004402; GO:0016746; GO:0046872; GO:0006355; GO:0008270; GO:0003713; GO:0003712; GO:0016573; GO:0000123; GO:0000978; GO:0001085; GO:0001102; GO:0001228; GO:0002039; GO:0003677; GO:0003682; GO:0003684; GO:0004468; GO:0008013; GO:0008022; GO:0008134; GO:0016407; GO:0031490; GO:0033613; GO:0035257; GO:0050681; GO:0061920; GO:0097157; GO:0097677; GO:0140065; GO:…	gga04310:418000; gga04330:418000; gga04350:418000; gga04068:418000; gga04110:418000; gga04520:418000; gga04916:418000; gga05164:418000; gga05168:418000
ENSGALG00000011992	gga-miR-1584	ENSGALT00000076669	156	-34.94	156	-34.94	441092	20	7242	2621	EP300	protein_coding	GO:0016740; GO:0005634; GO:0006366; GO:0004402; GO:0016746; GO:0046872; GO:0006355; GO:0008270; GO:0003713; GO:0003712; GO:0016573; GO:0000123; GO:0000978; GO:0001085; GO:0001102; GO:0001228; GO:0002039; GO:0003677; GO:0003682; GO:0003684; GO:0004468; GO:0008013; GO:0008022; GO:0008134; GO:0016407; GO:0031490; GO:0033613; GO:0035257; GO:0050681; GO:0061920; GO:0097157; GO:0097677; GO:0140065; GO:…	gga04310:418000; gga04330:418000; gga04350:418000; gga04068:418000; gga04110:418000; gga04520:418000; gga04916:418000; gga05164:418000; gga05168:418000
ENSGALG00000012144	gga-miR-1584	ENSGALT00000019837	167	-37.59	167	-37.59	441112	20	1395	169	MIEF1	protein_coding	GO:0016020; GO:0016021; GO:0042802; GO:0090141
ENSGALG00000012456	gga-miR-1584	ENSGALT00000037796	157	-31.34	157	-31.34	441193	20	1010	705	RAC2	protein_coding	GO:0000166; GO:0045859; GO:0005622; GO:0005525; GO:0003924; GO:0007264; GO:0019887; GO:0006935; GO:0007015; GO:0007186; GO:0008284; GO:0010592; GO:0010810; GO:0030031; GO:0030036; GO:0042129; GO:0043304; GO:0060263; GO:0060753; GO:0071593; GO:0090023; GO:1902622; GO:0005635; GO:0005737; GO:0005829; GO:0005884; GO:0016020; GO:0030027	gga04010:418044; gga04310:418044; gga04370:418044; gga04510:418044; gga04520:418044; gga04810:418044
ENSGALG00000012792	gga-miR-1584	ENSGALT00000020873	159	-30.66	159	-30.66	441319	20	3621	3485	HIPK2	protein_coding	GO:0004672; GO:0005524; GO:0006468; GO:0008284; GO:0005737; GO:0000122; GO:0003714; GO:0001102; GO:0003713; GO:0004674; GO:0046332; GO:0046790; GO:0001934; GO:0006978; GO:0007179; GO:0007224; GO:0007628; GO:0008344; GO:0009952; GO:0010842; GO:0018105; GO:0018107; GO:0030182; GO:0030511; GO:0030514; GO:0032092; GO:0042771; GO:0043388; GO:0043524; GO:0045766; GO:0045893; GO:0045944; GO:0046330; GO:…	gga04218:374138
ENSGALG00000013026	gga-miR-1584	ENSGALT00000021270	168	-33.37	168	-33.37	441432	20	1248	343	HDHD5	protein_coding	GO:0005739; GO:0046474
ENSGALG00000013026	gga-miR-1584	ENSGALT00000064670	168	-33.37	168	-33.37	441433	20	1278	373	HDHD5	protein_coding	GO:0005739; GO:0046474
ENSGALG00000013034	gga-miR-1584	ENSGALT00000021278	164	-35.83	164	-35.83	441435	20	4454	3705	CECR2	protein_coding	GO:0043044; GO:0021915; GO:0090537; GO:0001842; GO:0001843; GO:0007338; GO:0060122; GO:0090102; GO:0005719; GO:0031010
ENSGALG00000013034	gga-miR-1584	ENSGALT00000070397	164	-35.83	164	-35.83	441436	20	4569	3676	CECR2	protein_coding	GO:0043044; GO:0021915; GO:0090537; GO:0001842; GO:0001843; GO:0007338; GO:0060122; GO:0090102; GO:0005719; GO:0031010
ENSGALG00000009842	gga-miR-1596-3p	ENSGALT00000016002	174	-31.38	174	-31.38	463866	22	3399	3329	RASSF3	protein_coding	GO:0042981; GO:0007165; GO:0042802; GO:0005829; GO:0005886
ENSGALG00000008115	gga-miR-1618-5p	ENSGALT00000053876	156	-30.27	156	-30.27	498340	22	3233	658	ATXN7L1	protein_coding
ENSGALG00000030024	gga-miR-1618-5p	ENSGALT00000054787	168	-30.26	168	-30.26	498590	22	4696	4099	USP15	protein_coding	GO:0003824; GO:0004843; GO:0016579; GO:0036459; GO:0006511; GO:0004197; GO:0005160; GO:0042802; GO:0046332; GO:0061649; GO:0007179; GO:0030509; GO:0035520; GO:0035616; GO:0060389; GO:0005634; GO:0005737; GO:0005829	gga04137:395644
ENSGALG00000030024	gga-miR-1618-5p	ENSGALT00000061318	168	-30.26	168	-30.26	498591	22	4612	4015	USP15	protein_coding	GO:0003824; GO:0004843; GO:0016579; GO:0036459; GO:0006511; GO:0004197; GO:0005160; GO:0042802; GO:0046332; GO:0061649; GO:0007179; GO:0030509; GO:0035520; GO:0035616; GO:0060389; GO:0005634; GO:0005737; GO:0005829	gga04137:395644
ENSGALG00000030024	gga-miR-1618-5p	ENSGALT00000065051	168	-30.26	168	-30.26	498592	22	4697	4100	USP15	protein_coding	GO:0003824; GO:0004843; GO:0016579; GO:0036459; GO:0006511; GO:0004197; GO:0005160; GO:0042802; GO:0046332; GO:0061649; GO:0007179; GO:0030509; GO:0035520; GO:0035616; GO:0060389; GO:0005634; GO:0005737; GO:0005829	gga04137:395644
ENSGALG00000011878	gga-miR-1618-5p	ENSGALT00000019383	169	-31.65	169	-31.65	498969	22	6017	4331	TCF20	protein_coding	GO:0046872; GO:0045944; GO:0005634; GO:0003700; GO:0044212; GO:0005654; GO:0016604
ENSGALG00000011878	gga-miR-1618-5p	ENSGALT00000052793	169	-31.65	169	-31.65	498970	22	3133	1557	TCF20	protein_coding	GO:0046872; GO:0045944; GO:0005634; GO:0003700; GO:0044212; GO:0005654; GO:0016604
ENSGALG00000011878	gga-miR-1618-5p	ENSGALT00000077781	169	-31.65	169	-31.65	498971	22	5907	4331	TCF20	protein_coding	GO:0046872; GO:0045944; GO:0005634; GO:0003700; GO:0044212; GO:0005654; GO:0016604
ENSGALG00000011976	gga-miR-1618-5p	ENSGALT00000019537	167	-35.28	167	-35.28	499010	22	2889	594	L3MBTL2	protein_coding	GO:0005634; GO:0006355; GO:0008270; GO:0035064; GO:0042393
ENSGALG00000034198	gga-miR-1754-5p	ENSGALT00000065648	166	-31.55	166	-31.55	761798	20	2844	911	MCM10	protein_coding	GO:0005634; GO:0006260; GO:0019899; GO:0042802; GO:0006974; GO:0008283; GO:0005730
ENSGALG00000039659	gga-miR-1754-5p	ENSGALT00000072444	155	-30.27	155	-30.27	761826	20	3552	1694		protein_coding	GO:0048786; GO:0007416
ENSGALG00000045225	gga-miR-1754-5p	ENSGALT00000090250	153	-31.41	153	-31.41	763024	20	1233	424		protein_coding
ENSGALG00000043178	gga-miR-1765	ENSGALT00000080345	157	-30.39	157	-30.39	781941	20	9263	3570		protein_coding	GO:0043087; GO:0019208
ENSGALG00000043178	gga-miR-1765	ENSGALT00000049401	157	-30.39	157	-30.39	781942	20	5844	3750		protein_coding	GO:0043087; GO:0019208
ENSGALG00000043178	gga-miR-1765	ENSGALT00000064156	157	-30.39	157	-30.39	781943	20	5649	3570		protein_coding	GO:0043087; GO:0019208
ENSGALG00000043178	gga-miR-1765	ENSGALT00000066854	157	-30.39	157	-30.39	781944	20	5820	3648		protein_coding	GO:0043087; GO:0019208
ENSGALG00000030324	gga-miR-1765	ENSGALT00000068608	159	-36.72	159	-36.72	782087	20	3561	406	KIAA1324L	protein_coding	GO:0016020; GO:0016021
ENSGALG00000008081	gga-miR-1765	ENSGALT00000013116	153	-32.46	153	-32.46	782156	20	3582	8	PIK3CG	protein_coding	GO:0000166; GO:0005524; GO:0016301; GO:0016740; GO:0016310; GO:0046854; GO:0048015; GO:0016303; GO:0036092; GO:0005886; GO:0005737; GO:0002250; GO:0045087; GO:0006954; GO:0006468; GO:0030593; GO:0035005; GO:0042802; GO:0046875; GO:0046934; GO:0001932; GO:0007186; GO:0010818; GO:0014065; GO:0043085; GO:0043406; GO:0051897; GO:0070527; GO:0071320; GO:1903169; GO:2000270; GO:0005944; GO:0016020	gga00562:417706; gga04371:417706; gga04261:417706
ENSGALG00000008009	gga-miR-1765	ENSGALT00000013000	178	-40.81	178	-40.81	782162	20	1945	181	BCAP29	protein_coding	GO:0016020; GO:0016021; GO:0006886; GO:0005783; GO:0005789; GO:0006888; GO:0070973
ENSGALG00000038467	gga-miR-1765	ENSGALT00000066608	159	-30.37	159	-30.37	782238	20	5100	135	SELENOO	protein_coding	GO:0005739
ENSGALG00000009134	gga-miR-1765	ENSGALT00000014876	166	-32.72	166	-32.72	782293	20	5207	43	CTTNBP2	protein_coding
ENSGALG00000008497	gga-miR-1765	ENSGALT00000015788	169	-35.21	169	-35.21	782384	20	5187	200	SLC38A2	protein_coding	GO:0016020; GO:0016021; GO:0003333; GO:0015171; GO:0015186; GO:0006865; GO:0006868; GO:0005886
ENSGALG00000033769	gga-miR-1765	ENSGALT00000066998	156	-32.57	156	-32.57	782517	20	1749	724	BBS10	protein_coding	GO:0000166; GO:0005524; GO:0001103; GO:0001895; GO:0043254; GO:0045494; GO:0051131; GO:1905515
ENSGALG00000010246	gga-miR-1765	ENSGALT00000016660	169	-32.99	169	-32.99	782518	20	6616	6403	OSBPL8	protein_coding	GO:0016020; GO:0016021; GO:0006869; GO:0001786; GO:0005548; GO:0015485; GO:0070273; GO:0010891; GO:0015914; GO:0030336; GO:0032148; GO:0045444; GO:0046628; GO:0051897; GO:0090204; GO:2001275; GO:0031965
ENSGALG00000026490	gga-miR-1765	ENSGALT00000046025	177	-34.38	177	-34.38	782534	20	875	261	RPS16	protein_coding	GO:0003735; GO:0006412; GO:0005840; GO:0003723; GO:0022627; GO:0000462; GO:0006364; GO:0042274; GO:1990830	gga03010:417871
ENSGALG00000042269	gga-miR-1765	ENSGALT00000061849	152	-30.47	152	-30.47	782553	20	1164	47	METTL25	protein_coding
ENSGALG00000011803	gga-miR-1765	ENSGALT00000030620	159	-30.02	159	-30.02	782755	20	2157	33	EMP1	protein_coding	GO:0016020; GO:0016021; GO:0008219; GO:0032060; GO:0005886
ENSGALG00000011856	gga-miR-1765	ENSGALT00000019343	159	-30.46	159	-30.46	782764	20	378	247	FMC1	protein_coding	GO:0033615; GO:0050995; GO:0061469; GO:0005739
ENSGALG00000036238	gga-miR-1765	ENSGALT00000060496	161	-37.58	161	-37.58	782765	20	2192	79	LUC7L2	protein_coding	GO:0003729; GO:0005685; GO:0006376; GO:0005634; GO:0071004; GO:0045843
ENSGALG00000012277	gga-miR-1765	ENSGALT00000020063	173	-37.92	173	-37.92	782880	20	1805	909	MAFF	protein_coding	GO:0003677; GO:0005634; GO:0006351; GO:0006355; GO:0003700
ENSGALG00000029616	gga-miR-1765	ENSGALT00000062923	165	-33.03	165	-33.03	783005	20	2253	50	HCFC2	protein_coding	GO:0071339; GO:0005634; GO:0005654; GO:0005737; GO:0005829; GO:0005886	gga05168:418083
ENSGALG00000029616	gga-miR-1765	ENSGALT00000069926	165	-33.03	165	-33.03	783006	20	3950	50	HCFC2	protein_coding	GO:0071339; GO:0005634; GO:0005654; GO:0005737; GO:0005829; GO:0005886	gga05168:418083
ENSGALG00000029616	gga-miR-1765	ENSGALT00000067220	165	-33.03	165	-33.03	783007	20	2424	50	HCFC2	protein_coding	GO:0071339; GO:0005634; GO:0005654; GO:0005737; GO:0005829; GO:0005886	gga05168:418083
ENSGALG00000037082	gga-miR-1765	ENSGALT00000069263	157	-32.89	157	-32.89	783019	20	1899	655	ASCL1	protein_coding	GO:0003677; GO:0046983; GO:0006357; GO:0000978; GO:0000989; GO:0001078; GO:0003682; GO:0003700; GO:0043425; GO:0043565; GO:0070888; GO:0000122; GO:0001764; GO:0003358; GO:0003359; GO:0007219; GO:0007346; GO:0007389; GO:0007399; GO:0007400; GO:0007405; GO:0008593; GO:0010001; GO:0010468; GO:0014003; GO:0021527; GO:0021529; GO:0021530; GO:0021750; GO:0021779; GO:0021892; GO:0021902; GO:0021954; GO:…
ENSGALG00000013085	gga-miR-1765	ENSGALT00000086346	169	-34.63	169	-34.63	783206	20	4021	141	PTPRO	protein_coding	GO:0016020; GO:0016021; GO:0004725; GO:0016791; GO:0006470; GO:0016311; GO:0016787; GO:0004721; GO:0017147; GO:0042802; GO:0042803; GO:0000902; GO:0002548; GO:0003093; GO:0007411; GO:0030032; GO:0032835; GO:0035335; GO:0036060; GO:0072112; GO:0090090; GO:0005886; GO:0016324; GO:0016328; GO:0043197
ENSGALG00000013085	gga-miR-1765	ENSGALT00000037455	164	-30.95	164	-30.95	783207	20	5202	142	PTPRO	protein_coding	GO:0016020; GO:0016021; GO:0004725; GO:0016791; GO:0006470; GO:0016311; GO:0016787; GO:0004721; GO:0017147; GO:0042802; GO:0042803; GO:0000902; GO:0002548; GO:0003093; GO:0007411; GO:0030032; GO:0032835; GO:0035335; GO:0036060; GO:0072112; GO:0090090; GO:0005886; GO:0016324; GO:0016328; GO:0043197
ENSGALG00000013085	gga-miR-1765	ENSGALT00000021363	164	-30.95	164	-30.95	783208	20	3708	122	PTPRO	protein_coding	GO:0016020; GO:0016021; GO:0004725; GO:0016791; GO:0006470; GO:0016311; GO:0016787; GO:0004721; GO:0017147; GO:0042802; GO:0042803; GO:0000902; GO:0002548; GO:0003093; GO:0007411; GO:0030032; GO:0032835; GO:0035335; GO:0036060; GO:0072112; GO:0090090; GO:0005886; GO:0016324; GO:0016328; GO:0043197
ENSGALG00000046175	gga-miR-1765	ENSGALT00000087017	170	-32.02	170	-32.02	783255	20	852	445		protein_coding
ENSGALG00000041414	gga-miR-1765	ENSGALT00000046906	156	-35.94	156	-35.94	783282	20	852	340	BHLHE41	protein_coding	GO:0003677; GO:0005634; GO:0046983; GO:0006351; GO:0006355; GO:0000978; GO:0000981; GO:0001078; GO:0001102; GO:0001191; GO:0003705; GO:0003714; GO:0042803; GO:0042826; GO:0043425; GO:0043426; GO:0046982; GO:0070888; GO:0000122; GO:0007623; GO:0010832; GO:0010944; GO:0032922; GO:0045892
ENSGALG00000014159	gga-miR-1765	ENSGALT00000022902	150	-30.15	150	-30.15	783308	20	3439	88	PACSIN2	protein_coding	GO:0030036; GO:0097320; GO:0070836; GO:0008092; GO:0008289; GO:0042802; GO:0070300; GO:0036010; GO:0045806; GO:0048858; GO:0072584; GO:0005737; GO:0005829; GO:0005886; GO:0005901; GO:0005911; GO:0016607; GO:0019898; GO:0043231; GO:0055038
ENSGALG00000014159	gga-miR-1765	ENSGALT00000030521	150	-30.15	150	-30.15	783309	20	2954	66	PACSIN2	protein_coding	GO:0030036; GO:0097320; GO:0070836; GO:0008092; GO:0008289; GO:0042802; GO:0070300; GO:0036010; GO:0045806; GO:0048858; GO:0072584; GO:0005737; GO:0005829; GO:0005886; GO:0005901; GO:0005911; GO:0016607; GO:0019898; GO:0043231; GO:0055038
ENSGALG00000014167	gga-miR-1765	ENSGALT00000022912	174	-39	174	-39	783314	20	2306	103	TTLL12	protein_coding	GO:0005524; GO:0006464
ENSGALG00000014233	gga-miR-1765	ENSGALT00000084705	153	-30.17	153	-30.17	783347	20	2358	260	FBLN1	protein_coding	GO:0005509; GO:0005576; GO:0030198; GO:0010952; GO:0016504; GO:0001968; GO:0005201; GO:0008022; GO:0042802; GO:0044877; GO:0070051; GO:0001933; GO:0007162; GO:0070373; GO:0072378; GO:1900025; GO:2000146; GO:2000647; GO:0005577; GO:0005604; GO:0005615; GO:0031012; GO:0071953
ENSGALG00000014233	gga-miR-1765	ENSGALT00000023014	153	-30.17	153	-30.17	783348	20	3345	260	FBLN1	protein_coding	GO:0005509; GO:0005576; GO:0030198; GO:0010952; GO:0016504; GO:0001968; GO:0005201; GO:0008022; GO:0042802; GO:0044877; GO:0070051; GO:0001933; GO:0007162; GO:0070373; GO:0072378; GO:1900025; GO:2000146; GO:2000647; GO:0005577; GO:0005604; GO:0005615; GO:0031012; GO:0071953
ENSGALG00000012540	gga-miR-3530-5p	ENSGALT00000020480	155	-31.39	155	-31.39	923401	21	1410	274	RBFOX2	protein_coding	GO:0005634; GO:0003676; GO:0003723; GO:0006397; GO:0008380; GO:0043484; GO:0005737; GO:0003729; GO:0007399; GO:0000381; GO:0003714; GO:0008134; GO:0010724; GO:0021942; GO:0030520; GO:0045892; GO:0048813; GO:0050885; GO:0005654; GO:0005829
ENSGALG00000011738	gga-miR-6577-3p	ENSGALT00000030630	169	-30.05	169	-30.05	1052016	21	1332	762	ARHGDIB	protein_coding	GO:0005737; GO:0050790; GO:0005094; GO:0003924; GO:0048365; GO:0035023; GO:1901164; GO:2000249; GO:0005829
ENSGALG00000011738	gga-miR-6577-3p	ENSGALT00000083156	169	-30.05	169	-30.05	1052017	21	1297	719	ARHGDIB	protein_coding	GO:0005737; GO:0050790; GO:0005094; GO:0003924; GO:0048365; GO:0035023; GO:1901164; GO:2000249; GO:0005829
ENSGALG00000011738	gga-miR-6577-3p	ENSGALT00000056960	169	-30.05	169	-30.05	1052018	21	1422	851	ARHGDIB	protein_coding	GO:0005737; GO:0050790; GO:0005094; GO:0003924; GO:0048365; GO:0035023; GO:1901164; GO:2000249; GO:0005829
ENSGALG00000011738	gga-miR-6577-3p	ENSGALT00000085351	169	-30.05	169	-30.05	1052019	21	1182	611	ARHGDIB	protein_coding	GO:0005737; GO:0050790; GO:0005094; GO:0003924; GO:0048365; GO:0035023; GO:1901164; GO:2000249; GO:0005829
ENSGALG00000012796	gga-miR-6577-3p	ENSGALT00000020879	161	-30.53	161	-30.53	1052376	21	5589	4814	KIAA1549	protein_coding	GO:0016020; GO:0016021
ENSGALG00000012934	gga-miR-6577-3p	ENSGALT00000021097	166	-32.9	166	-32.9	1052434	21	2283	1616	BICD1	protein_coding	GO:0070840; GO:0008093; GO:0017137; GO:0019901; GO:0031871; GO:0034452; GO:0045505; GO:0016032; GO:0033365; GO:0034063; GO:0048260; GO:0070507; GO:0072385; GO:0072393; GO:1900275; GO:1900276; GO:1900737; GO:1904781; GO:0005794; GO:0005802; GO:0005813; GO:0005829; GO:0005881; GO:0016020; GO:0031410; GO:0048471; GO:0072517
ENSGALG00000036114	gga-miR-6606-5p	ENSGALT00000068986	165	-33.12	165	-33.12	1106304	20	2451	135	SMO	protein_coding	GO:0016020; GO:0016021; GO:0007275; GO:0004888; GO:0007166; GO:0007224; GO:0005113; GO:0008144; GO:0000122; GO:0001503; GO:0001570; GO:0001649; GO:0001708; GO:0001755; GO:0001947; GO:0002052; GO:0002053; GO:0003007; GO:0003140; GO:0003323; GO:0007228; GO:0007368; GO:0007371; GO:0007389; GO:0007417; GO:0007494; GO:0008284; GO:0009952; GO:0009953; GO:0010468; GO:0010628; GO:0010629; GO:0021542; GO:…	gga04340:395949
ENSGALG00000008111	gga-miR-6606-5p	ENSGALT00000013166	164	-32.05	164	-32.05	1106324	20	1593	31	MEST	protein_coding	GO:0003824
ENSGALG00000008111	gga-miR-6606-5p	ENSGALT00000085290	164	-32.05	164	-32.05	1106325	20	1634	29	MEST	protein_coding	GO:0003824
ENSGALG00000006682	gga-miR-6606-5p	ENSGALT00000010805	167	-38.55	167	-38.55	1106426	20	3417	205	BEND7	protein_coding
ENSGALG00000009104	gga-miR-6606-5p	ENSGALT00000014827	161	-30.07	161	-30.07	1106641	20	8865	8751	ANKRD26	protein_coding
ENSGALG00000043287	gga-miR-6606-5p	ENSGALT00000049033	158	-30.59	158	-30.59	1106660	20	602	4	CAV1	protein_coding	GO:0016020; GO:0016021; GO:0000139; GO:0005794; GO:0005886; GO:0070836; GO:0005901; GO:0010952; GO:0005102; GO:0005198; GO:0016504; GO:0019899; GO:0019901; GO:0030674; GO:0032947; GO:0042802; GO:0044325; GO:0046982; GO:0048365; GO:0050998; GO:0051117; GO:0070320; GO:0000122; GO:0000188; GO:0001525; GO:0001570; GO:0001666; GO:0001937; GO:0001960; GO:0002026; GO:0002931; GO:0003057; GO:0006641; GO:…	gga04144:373996; gga04510:373996
ENSGALG00000009604	gga-miR-6606-5p	ENSGALT00000038779	163	-30.98	163	-30.98	1106725	20	2225	85	DBX2	protein_coding	GO:0003677; GO:0005634; GO:0006355; GO:0043565
ENSGALG00000026661	gga-miR-6606-5p	ENSGALT00000054267	157	-30.29	157	-30.29	1106786	20	1064	6	MSRB3	protein_coding	GO:0055114; GO:0006979; GO:0016671; GO:0033743; GO:0030091; GO:0008270; GO:0005739; GO:0005783
ENSGALG00000019355	gga-miR-6606-5p	ENSGALT00000016192	161	-34.55	161	-34.55	1106816	20	2165	1084	CPSF6	protein_coding	GO:0003676; GO:0003723; GO:0005849; GO:0003729; GO:0043023; GO:1990448; GO:0006397; GO:0046833; GO:0051262; GO:0051290; GO:0098789; GO:0110104; GO:1990120; GO:0005634; GO:0005654; GO:0005726; GO:0005737; GO:0005847; GO:0016607; GO:0035061; GO:0042382; GO:1990904	gga03015:417844
ENSGALG00000019355	gga-miR-6606-5p	ENSGALT00000083766	161	-34.55	161	-34.55	1106817	20	2142	1061	CPSF6	protein_coding	GO:0003676; GO:0003723; GO:0005849; GO:0003729; GO:0043023; GO:1990448; GO:0006397; GO:0046833; GO:0051262; GO:0051290; GO:0098789; GO:0110104; GO:1990120; GO:0005634; GO:0005654; GO:0005726; GO:0005737; GO:0005847; GO:0016607; GO:0035061; GO:0042382; GO:1990904	gga03015:417844
ENSGALG00000019355	gga-miR-6606-5p	ENSGALT00000090224	161	-34.55	161	-34.55	1106818	20	1761	945	CPSF6	protein_coding	GO:0003676; GO:0003723; GO:0005849; GO:0003729; GO:0043023; GO:1990448; GO:0006397; GO:0046833; GO:0051262; GO:0051290; GO:0098789; GO:0110104; GO:1990120; GO:0005634; GO:0005654; GO:0005726; GO:0005737; GO:0005847; GO:0016607; GO:0035061; GO:0042382; GO:1990904	gga03015:417844
ENSGALG00000019355	gga-miR-6606-5p	ENSGALT00000087754	161	-34.55	161	-34.55	1106819	20	2056	974	CPSF6	protein_coding	GO:0003676; GO:0003723; GO:0005849; GO:0003729; GO:0043023; GO:1990448; GO:0006397; GO:0046833; GO:0051262; GO:0051290; GO:0098789; GO:0110104; GO:1990120; GO:0005634; GO:0005654; GO:0005726; GO:0005737; GO:0005847; GO:0016607; GO:0035061; GO:0042382; GO:1990904	gga03015:417844
ENSGALG00000019355	gga-miR-6606-5p	ENSGALT00000081509	161	-34.55	161	-34.55	1106820	20	1611	950	CPSF6	protein_coding	GO:0003676; GO:0003723; GO:0005849; GO:0003729; GO:0043023; GO:1990448; GO:0006397; GO:0046833; GO:0051262; GO:0051290; GO:0098789; GO:0110104; GO:1990120; GO:0005634; GO:0005654; GO:0005726; GO:0005737; GO:0005847; GO:0016607; GO:0035061; GO:0042382; GO:1990904	gga03015:417844
ENSGALG00000010204	gga-miR-6606-5p	ENSGALT00000048870	172	-34.47	172	-34.47	1106856	20	1904	3	KCNC2	protein_coding	GO:0016020; GO:0016021; GO:0055085; GO:0005216; GO:0005244; GO:0006811; GO:0034765; GO:0005249; GO:0005267; GO:0006813; GO:0071805; GO:0008076; GO:0051260
ENSGALG00000010204	gga-miR-6606-5p	ENSGALT00000016589	172	-34.47	172	-34.47	1106857	20	1889	3	KCNC2	protein_coding	GO:0016020; GO:0016021; GO:0055085; GO:0005216; GO:0005244; GO:0006811; GO:0034765; GO:0005249; GO:0005267; GO:0006813; GO:0071805; GO:0008076; GO:0051260
ENSGALG00000011798	gga-miR-6606-5p	ENSGALT00000019256	162	-31.22	162	-31.22	1107101	20	2839	781	HEBP1	protein_coding
ENSGALG00000013036	gga-miR-6606-5p	ENSGALT00000021281	160	-36.32	160	-36.32	1107517	20	1327	30	ATP6V1E1	protein_coding	GO:0015991; GO:0046961; GO:0033178	gga00190:418162; gga04150:418162; gga04145:418162
ENSGALG00000013036	gga-miR-6606-5p	ENSGALT00000087011	160	-36.32	160	-36.32	1107520	20	1312	20	ATP6V1E1	protein_coding	GO:0015991; GO:0046961; GO:0033178	gga00190:418162; gga04150:418162; gga04145:418162
ENSGALG00000013210	gga-miR-6606-5p	ENSGALT00000021580	157	-31.91	157	-31.91	1107606	20	3246	147	C2CD5	protein_coding	GO:0005544; GO:0005509; GO:0006906; GO:0010828; GO:0031340; GO:0032869; GO:0038028; GO:0065002; GO:0072659; GO:0090314; GO:2001275; GO:0005815; GO:0005829; GO:0005886; GO:0005938; GO:0030659; GO:0032587
ENSGALG00000027435	gga-miR-6606-5p	ENSGALT00000044701	161	-31.89	161	-31.89	1107643	20	1514	5	MED21	protein_coding	GO:0005634; GO:0006351; GO:0006355; GO:0016592; GO:0003713; GO:0019827; GO:0045944
ENSGALG00000008050	gga-miR-6608-3p	ENSGALT00000013062	162	-30.06	162	-30.06	1110854	23	1741	436	HBP1	protein_coding	GO:0003677; GO:0005634; GO:0003723; GO:0005654; GO:0016607
ENSGALG00000036964	gga-miR-6608-3p	ENSGALT00000058315	164	-30.59	164	-30.59	1111844	23	1569	1377		protein_coding
ENSGALG00000014218	gga-miR-6608-3p	ENSGALT00000052574	170	-32.03	170	-32.03	1112033	23	1395	299	PHF21B	protein_coding	GO:0046872; GO:0005634; GO:0003682; GO:0006355; GO:0000977; GO:0003712; GO:0042393
ENSGALG00000014218	gga-miR-6608-3p	ENSGALT00000068052	170	-32.03	170	-32.03	1112034	23	1500	407	PHF21B	protein_coding	GO:0046872; GO:0005634; GO:0003682; GO:0006355; GO:0000977; GO:0003712; GO:0042393
ENSGALG00000014218	gga-miR-6608-3p	ENSGALT00000022994	170	-32.03	170	-32.03	1112035	23	1380	335	PHF21B	protein_coding	GO:0046872; GO:0005634; GO:0003682; GO:0006355; GO:0000977; GO:0003712; GO:0042393
ENSGALG00000014218	gga-miR-6608-3p	ENSGALT00000068637	170	-32.03	170	-32.03	1112036	23	1257	356	PHF21B	protein_coding	GO:0046872; GO:0005634; GO:0003682; GO:0006355; GO:0000977; GO:0003712; GO:0042393
ENSGALG00000035824	gga-miR-6609-3p	ENSGALT00000082928	164	-30.01	164	-30.01	1112076	23	3486	164	ARSA	protein_coding	GO:0003824; GO:0008152; GO:0008484; GO:0007339; GO:0005886; GO:0016021	gga00600:426863; gga04142:426863
ENSGALG00000035824	gga-miR-6609-3p	ENSGALT00000048685	164	-30.01	164	-30.01	1112078	23	3506	164	ARSA	protein_coding	GO:0003824; GO:0008152; GO:0008484; GO:0007339; GO:0005886; GO:0016021	gga00600:426863; gga04142:426863
ENSGALG00000043178	gga-miR-6609-3p	ENSGALT00000080345	333	-62.9	169	-32.89	1112085	23	9263	8520 7944		protein_coding	GO:0043087; GO:0019208
ENSGALG00000041528	gga-miR-6609-3p	ENSGALT00000080406	477	-98.18	162	-35.05	1112091	23	2611	197 2485 253	LMF2	protein_coding	GO:0016020; GO:0016021; GO:0005783; GO:0005789
ENSGALG00000038520	gga-miR-6609-3p	ENSGALT00000050083	494	-103.35	175	-38.05	1112099	23	2632	261 199 167	STRIP2	protein_coding	GO:0007010; GO:0008360; GO:0016477; GO:0005737; GO:0005829
ENSGALG00000038520	gga-miR-6609-3p	ENSGALT00000075870	494	-103.35	175	-38.05	1112100	23	2722	261 199 167	STRIP2	protein_coding	GO:0007010; GO:0008360; GO:0016477; GO:0005737; GO:0005829
ENSGALG00000008111	gga-miR-6609-3p	ENSGALT00000013166	160	-31.02	160	-31.02	1112116	23	1593	13	MEST	protein_coding	GO:0003824
ENSGALG00000008111	gga-miR-6609-3p	ENSGALT00000085290	160	-31.02	160	-31.02	1112117	23	1634	11	MEST	protein_coding	GO:0003824
ENSGALG00000046002	gga-miR-6609-3p	ENSGALT00000083996	161	-33.46	161	-33.46	1112142	23	879	250		protein_coding	GO:0046872
ENSGALG00000045694	gga-miR-6609-3p	ENSGALT00000089701	161	-33.46	161	-33.46	1112143	23	834	250		protein_coding	GO:0046872
ENSGALG00000045599	gga-miR-6609-3p	ENSGALT00000089707	161	-33.46	161	-33.46	1112144	23	834	250		protein_coding	GO:0046872
ENSGALG00000045725	gga-miR-6609-3p	ENSGALT00000089444	161	-33.46	161	-33.46	1112145	23	879	250		protein_coding	GO:0046872
ENSGALG00000008193	gga-miR-6609-3p	ENSGALT00000013344	154	-38.08	154	-38.08	1112279	23	11417	10	RELN	protein_coding	GO:0005886; GO:0016020; GO:0007417; GO:0001764; GO:0070325; GO:0070326; GO:0000904; GO:0007411; GO:0007420; GO:0007612; GO:0007616; GO:0008306; GO:0010001; GO:0010468; GO:0010976; GO:0014068; GO:0016358; GO:0016477; GO:0018108; GO:0021511; GO:0021517; GO:0021766; GO:0021800; GO:0021819; GO:0021987; GO:0030900; GO:0032008; GO:0032793; GO:0035418; GO:0038026; GO:0045860; GO:0048265; GO:0050731; GO:…	gga04512:427850; gga04510:427850
ENSGALG00000007098	gga-miR-6609-3p	ENSGALT00000011493	160	-34.06	160	-34.06	1112327	23	5182	6	KIF21A	protein_coding	GO:0000166; GO:0005524; GO:0003774; GO:0003777; GO:0008017; GO:0007018; GO:0016887; GO:0005871; GO:0005829; GO:0005886
ENSGALG00000007098	gga-miR-6609-3p	ENSGALT00000054153	160	-34.06	160	-34.06	1112328	23	5311	6	KIF21A	protein_coding	GO:0000166; GO:0005524; GO:0003774; GO:0003777; GO:0008017; GO:0007018; GO:0016887; GO:0005871; GO:0005829; GO:0005886
ENSGALG00000007098	gga-miR-6609-3p	ENSGALT00000062476	160	-34.06	160	-34.06	1112329	23	5212	6	KIF21A	protein_coding	GO:0000166; GO:0005524; GO:0003774; GO:0003777; GO:0008017; GO:0007018; GO:0016887; GO:0005871; GO:0005829; GO:0005886
ENSGALG00000007098	gga-miR-6609-3p	ENSGALT00000070590	160	-34.06	160	-34.06	1112330	23	5233	6	KIF21A	protein_coding	GO:0000166; GO:0005524; GO:0003774; GO:0003777; GO:0008017; GO:0007018; GO:0016887; GO:0005871; GO:0005829; GO:0005886
ENSGALG00000007098	gga-miR-6609-3p	ENSGALT00000082706	160	-34.06	160	-34.06	1112331	23	5083	6	KIF21A	protein_coding	GO:0000166; GO:0005524; GO:0003774; GO:0003777; GO:0008017; GO:0007018; GO:0016887; GO:0005871; GO:0005829; GO:0005886
ENSGALG00000043355	gga-miR-6609-3p	ENSGALT00000069091	170	-31.82	170	-31.82	1112343	23	5607	2631	CELSR1	protein_coding	GO:0016020; GO:0016021; GO:0005509; GO:0004930; GO:0007165; GO:0007186; GO:0007155; GO:0007156; GO:0005886; GO:0004888; GO:0001736; GO:0001764; GO:0001843; GO:0007166; GO:0007266; GO:0007626; GO:0009952; GO:0032956; GO:0042060; GO:0042249; GO:0042472; GO:0045176; GO:0060488; GO:0060489; GO:0060490; GO:0090179; GO:0090251; GO:0005654
ENSGALG00000043355	gga-miR-6609-3p	ENSGALT00000060656	170	-31.82	170	-31.82	1112344	23	8461	5485	CELSR1	protein_coding	GO:0016020; GO:0016021; GO:0005509; GO:0004930; GO:0007165; GO:0007186; GO:0007155; GO:0007156; GO:0005886; GO:0004888; GO:0001736; GO:0001764; GO:0001843; GO:0007166; GO:0007266; GO:0007626; GO:0009952; GO:0032956; GO:0042060; GO:0042249; GO:0042472; GO:0045176; GO:0060488; GO:0060489; GO:0060490; GO:0090179; GO:0090251; GO:0005654
ENSGALG00000043058	gga-miR-6609-3p	ENSGALT00000073403	158	-30.72	158	-30.72	1112352	23	4819	84	TBC1D22A	protein_coding	GO:0005622; GO:0006886; GO:0005096; GO:0017137; GO:0031338; GO:0090630; GO:0012505; GO:0042803; GO:0071889
ENSGALG00000029379	gga-miR-6609-3p	ENSGALT00000048667	158	-33.38	158	-33.38	1112359	23	3741	28	BRD1	protein_coding	GO:0046872; GO:0042393; GO:0043966; GO:0005634; GO:0016607; GO:0070776
ENSGALG00000029379	gga-miR-6609-3p	ENSGALT00000056505	158	-33.38	158	-33.38	1112360	23	3522	28	BRD1	protein_coding	GO:0046872; GO:0042393; GO:0043966; GO:0005634; GO:0016607; GO:0070776
ENSGALG00000038467	gga-miR-6609-3p	ENSGALT00000066608	161	-30.99	161	-30.99	1112382	23	5100	59	SELENOO	protein_coding	GO:0005739
ENSGALG00000028069	gga-miR-6609-3p	ENSGALT00000058460	159	-33.63	159	-33.63	1112424	23	1524	498	WNT16	protein_coding	GO:0005576; GO:0005102; GO:0007275; GO:0016055; GO:0010628; GO:0014068; GO:0030216; GO:0043616; GO:0046330; GO:0046849; GO:0060317; GO:0060548; GO:0090399; GO:0090403; GO:0005615; GO:0005737; GO:0005109; GO:0030182; GO:0045165	gga04310:427856; gga04150:427856; gga04916:427856
ENSGALG00000009104	gga-miR-6609-3p	ENSGALT00000014827	159	-31.78	159	-31.78	1112433	23	8865	326	ANKRD26	protein_coding
ENSGALG00000009104	gga-miR-6609-3p	ENSGALT00000066040	159	-31.78	159	-31.78	1112434	23	6522	142	ANKRD26	protein_coding
ENSGALG00000009104	gga-miR-6609-3p	ENSGALT00000067573	159	-31.78	159	-31.78	1112435	23	6099	142	ANKRD26	protein_coding
ENSGALG00000033295	gga-miR-6609-3p	ENSGALT00000082770	166	-30.15	166	-30.15	1112453	23	4585	77	CAV2	protein_coding	GO:0016020; GO:0016021; GO:0000139; GO:0005794; GO:0005886; GO:0019901; GO:0030674; GO:0032947; GO:0042803; GO:0046982; GO:0097110; GO:0001937; GO:0001938; GO:0006906; GO:0007005; GO:0007029; GO:0007088; GO:0008285; GO:0008286; GO:0016050; GO:0019065; GO:0030512; GO:0043410; GO:0043547; GO:0044791; GO:0044794; GO:0048278; GO:0048741; GO:0051259; GO:0060161; GO:0070836; GO:0002080; GO:0005622; GO:…	gga04144:417772; gga04510:417772
ENSGALG00000029135	gga-miR-6609-3p	ENSGALT00000044371	155	-31.24	155	-31.24	1112614	23	1337	552	YEATS4	protein_coding	GO:0005634; GO:0006355; GO:0035267; GO:0000812; GO:0008022; GO:0043967; GO:0043968; GO:0005654; GO:0031965
ENSGALG00000009959	gga-miR-6609-3p	ENSGALT00000016187	150	-30.54	150	-30.54	1112622	23	1761	28		protein_coding
ENSGALG00000010148	gga-miR-6609-3p	ENSGALT00000016498	169	-33.72	169	-33.72	1112634	23	2470	522		protein_coding	GO:0016020; GO:0016021; GO:0004725; GO:0006470; GO:0035335	gga04010:771985
ENSGALG00000010163	gga-miR-6609-3p	ENSGALT00000016526	168	-34.12	168	-34.12	1112636	23	2730	85	LGR5	protein_coding	GO:0016020; GO:0016021; GO:0004930; GO:0007186; GO:0016500; GO:0004888; GO:0009994; GO:0042127; GO:0048839; GO:0090263; GO:2001013; GO:0005887; GO:0032588
ENSGALG00000028091	gga-miR-6609-3p	ENSGALT00000044184	162	-32.2	162	-32.2	1112686	23	777	654	MYF5	protein_coding	GO:0003677; GO:0005634; GO:0046983; GO:0006366; GO:0006355; GO:0007517; GO:0001228; GO:0043565; GO:0001502; GO:0001503; GO:0001756; GO:0001952; GO:0007519; GO:0030198; GO:0035914; GO:0043010; GO:0045944; GO:0048644; GO:0048704; GO:0060415; GO:0005654
ENSGALG00000028648	gga-miR-6609-3p	ENSGALT00000044826	170	-38.22	170	-38.22	1112696	23	1390	49	CCDC59	protein_coding
ENSGALG00000011809	gga-miR-6609-3p	ENSGALT00000019272	151	-32.98	151	-32.98	1112900	23	2766	2598		protein_coding	GO:0016020; GO:0016021; GO:0005216; GO:0006811; GO:0034220; GO:0038023; GO:0007165; GO:0004970; GO:0035235; GO:0060079; GO:0045202; GO:0008021; GO:0043005; GO:0046982; GO:0004972; GO:0005234; GO:0007613; GO:0014049; GO:0043408; GO:0017146; GO:0042734; GO:0045211
ENSGALG00000019316	gga-miR-6609-3p	ENSGALT00000083897	153	-30.63	153	-30.63	1113011	23	990	19	TOMM22	protein_coding	GO:0016020; GO:0016021; GO:0006886; GO:0005741; GO:0030150; GO:0031307; GO:0045040; GO:0005739; GO:0005742
ENSGALG00000019316	gga-miR-6609-3p	ENSGALT00000030602	153	-30.63	153	-30.63	1113012	23	1107	132	TOMM22	protein_coding	GO:0016020; GO:0016021; GO:0006886; GO:0005741; GO:0030150; GO:0031307; GO:0045040; GO:0005739; GO:0005742
ENSGALG00000012218	gga-miR-6609-3p	ENSGALT00000019954	164	-35.59	164	-35.59	1113013	23	1165	15	CBY1	protein_coding	GO:0045444; GO:0055007; GO:0060271; GO:0090090; GO:0036064
ENSGALG00000012277	gga-miR-6609-3p	ENSGALT00000020063	156	-30.66	156	-30.66	1113024	23	1805	1120	MAFF	protein_coding	GO:0003677; GO:0005634; GO:0006351; GO:0006355; GO:0003700
ENSGALG00000023131	gga-miR-6609-3p	ENSGALT00000037821	170	-32.41	170	-32.41	1113052	23	2122	46	PDXP	protein_coding	GO:0016791; GO:0008152; GO:0016787; GO:0005829; GO:0000287; GO:0004721; GO:0031072; GO:0033883; GO:0042803; GO:0098519; GO:0006470; GO:0007088; GO:0030836; GO:0031247; GO:0032361; GO:0032465; GO:0071318; GO:0005886; GO:0005911; GO:0015629; GO:0030027; GO:0030496; GO:0032154; GO:0032587; GO:0070938	gga00750:771207
ENSGALG00000042365	gga-miR-6609-3p	ENSGALT00000064012	166	-32.95	166	-32.95	1113060	23	3427	165	CARD10	protein_coding	GO:0005622; GO:0042981; GO:0007250; GO:0090051; GO:1900182
ENSGALG00000012569	gga-miR-6609-3p	ENSGALT00000020524	152	-30.73	152	-30.73	1113107	23	3058	21	FBXO7	protein_coding	GO:0019901; GO:0031625; GO:0043130; GO:0046982; GO:0000422; GO:0006511; GO:0006626; GO:0010975; GO:0016567; GO:0031647; GO:0040012; GO:0045620; GO:0045736; GO:1903204; GO:1903599; GO:2000134; GO:0000151; GO:0005634; GO:0005737; GO:0005739; GO:0005829; GO:0032991; GO:0097409; GO:0097414; GO:0097462; GO:1990037; GO:1990038
ENSGALG00000012763	gga-miR-6609-3p	ENSGALT00000020826	169	-34.32	169	-34.32	1113176	23	5565	5416	GNPTAB	protein_coding	GO:0016020; GO:0016021; GO:0005509; GO:0016772; GO:0003976; GO:0007040; GO:0009306; GO:0016256; GO:0033299; GO:0046835; GO:0000139; GO:0005794	gga04142:418096
ENSGALG00000012763	gga-miR-6609-3p	ENSGALT00000051924	169	-34.32	169	-34.32	1113177	23	5623	5474	GNPTAB	protein_coding	GO:0016020; GO:0016021; GO:0005509; GO:0016772; GO:0003976; GO:0007040; GO:0009306; GO:0016256; GO:0033299; GO:0046835; GO:0000139; GO:0005794	gga04142:418096
ENSGALG00000012863	gga-miR-6609-3p	ENSGALT00000020977	166	-36.65	166	-36.65	1113218	23	1881	233	ADCK2	protein_coding
ENSGALG00000041619	gga-miR-6609-3p	ENSGALT00000059596	154	-30.7	154	-30.7	1113240	23	3821	48	MTPN	protein_coding	GO:0005634; GO:0005737; GO:0005829; GO:0030424; GO:0048471; GO:0005575; GO:0008361; GO:0010557; GO:0010613; GO:0030307; GO:0051092; GO:0051247; GO:2000812; GO:0008290
ENSGALG00000032522	gga-miR-6609-3p	ENSGALT00000063407	154	-34.17	154	-34.17	1113257	23	396	244		protein_coding	GO:0070840; GO:0008093
ENSGALG00000012946	gga-miR-6609-3p	ENSGALT00000044922	151	-36.72	151	-36.72	1113263	23	3067	99	SINHCAF	protein_coding	GO:0008284; GO:0030336; GO:0045596; GO:0016580
ENSGALG00000033855	gga-miR-6609-3p	ENSGALT00000060053	157	-32.34	157	-32.34	1113387	23	1367	13	GOLT1B	protein_coding	GO:0016020; GO:0016021; GO:0016192; GO:0005783
ENSGALG00000033855	gga-miR-6609-3p	ENSGALT00000056463	157	-32.34	157	-32.34	1113388	23	1544	10	GOLT1B	protein_coding	GO:0016020; GO:0016021; GO:0016192; GO:0005783
ENSGALG00000046175	gga-miR-6609-3p	ENSGALT00000087017	150	-32.54	150	-32.54	1113399	23	852	613		protein_coding
ENSGALG00000014031	gga-miR-6609-3p	ENSGALT00000022724	177	-37.36	177	-37.36	1113420	23	932	84	ETFRF1	protein_coding	GO:0022904; GO:0005739
ENSGALG00000009440	gga-miR-6610-3p	ENSGALT00000038899	160	-31.09	160	-31.09	1113912	22	3947	115	BMT2	protein_coding	GO:0016740; GO:0008168; GO:0032259; GO:0034198; GO:1904262; GO:0140007; GO:0005730; GO:0031167; GO:0016433; GO:1904047; GO:1990130
ENSGALG00000011745	gga-miR-6610-3p	ENSGALT00000019185	167	-31.09	167	-31.09	1114289	22	4171	647		protein_coding	GO:0006396; GO:0045292; GO:0005681	gga03040:427880
ENSGALG00000011859	gga-miR-6657-3p	ENSGALT00000019347	175	-31.13	175	-31.13	1188207	21	1404	50	GBE	protein_coding	GO:0046872; GO:0005506; GO:0020037; GO:0005344; GO:0019825; GO:0015671; GO:0005737; GO:0070025
ENSGALG00000012792	gga-miR-6657-3p	ENSGALT00000020873	179	-31.26	179	-31.26	1188487	21	3621	1583	HIPK2	protein_coding	GO:0004672; GO:0005524; GO:0006468; GO:0008284; GO:0005737; GO:0000122; GO:0003714; GO:0001102; GO:0003713; GO:0004674; GO:0046332; GO:0046790; GO:0001934; GO:0006978; GO:0007179; GO:0007224; GO:0007628; GO:0008344; GO:0009952; GO:0010842; GO:0018105; GO:0018107; GO:0030182; GO:0030511; GO:0030514; GO:0032092; GO:0042771; GO:0043388; GO:0043524; GO:0045766; GO:0045893; GO:0045944; GO:0046330; GO:…	gga04218:374138
ENSGALG00000038520	gga-novel-1-star	ENSGALT00000075048	163	-31.6	163	-31.6	1440794	21	2568	449	STRIP2	protein_coding	GO:0007010; GO:0008360; GO:0016477; GO:0005737; GO:0005829
ENSGALG00000038520	gga-novel-1-star	ENSGALT00000075870	163	-31.6	163	-31.6	1440796	21	2722	603	STRIP2	protein_coding	GO:0007010; GO:0008360; GO:0016477; GO:0005737; GO:0005829
ENSGALG00000013069	gga-novel-1-star	ENSGALT00000021340	162	-30.01	162	-30.01	1442038	21	4043	1304	BPGM	protein_coding	GO:0003824; GO:0008152; GO:0016853; GO:0016868; GO:0006096; GO:0004619; GO:0005829; GO:0004082; GO:0006094; GO:0046538; GO:0043456	gga00010:418172; gga00260:418172
ENSGALG00000013069	gga-novel-1-star	ENSGALT00000087388	162	-30.01	162	-30.01	1442039	21	1654	1293	BPGM	protein_coding	GO:0003824; GO:0008152; GO:0016853; GO:0016868; GO:0006096; GO:0004619; GO:0005829; GO:0004082; GO:0006094; GO:0046538; GO:0043456	gga00010:418172; gga00260:418172
ENSGALG00000026661	gga-novel-20-mature	ENSGALT00000054267	150	-31.58	150	-31.58	1494850	19	1064	47	MSRB3	protein_coding	GO:0055114; GO:0006979; GO:0016671; GO:0033743; GO:0030091; GO:0008270; GO:0005739; GO:0005783
ENSGALG00000011854	gga-novel-20-mature	ENSGALT00000019339	157	-33.26	157	-33.26	1495179	19	4674	537	UBN2	protein_coding	GO:0005634; GO:0005654
ENSGALG00000011976	gga-novel-20-mature	ENSGALT00000019537	155	-30.2	155	-30.2	1495234	19	2889	38	L3MBTL2	protein_coding	GO:0005634; GO:0006355; GO:0008270; GO:0035064; GO:0042393
ENSGALG00000012293	gga-novel-20-mature	ENSGALT00000020086	161	-32.32	161	-32.32	1495305	19	964	302	C22orf23	protein_coding
ENSGALG00000013034	gga-novel-25-mature	ENSGALT00000021278	184	-30.97	184	-30.97	1510059	23	4454	1824	CECR2	protein_coding	GO:0043044; GO:0021915; GO:0090537; GO:0001842; GO:0001843; GO:0007338; GO:0060122; GO:0090102; GO:0005719; GO:0031010
ENSGALG00000013034	gga-novel-25-mature	ENSGALT00000070397	184	-30.97	184	-30.97	1510060	23	4569	1795	CECR2	protein_coding	GO:0043044; GO:0021915; GO:0090537; GO:0001842; GO:0001843; GO:0007338; GO:0060122; GO:0090102; GO:0005719; GO:0031010
ENSGALG00000013211	gga-novel-25-mature	ENSGALT00000021583	175	-33.71	175	-33.71	1510152	23	1222	62	ST8SIA1	protein_coding	GO:0016740; GO:0016020; GO:0016021; GO:0016757; GO:0005794; GO:0008373; GO:0006486; GO:0097503; GO:0008284; GO:0034605	gga00601:395860; gga00603:395860; gga00604:395860
ENSGALG00000008193	gga-novel-26-mature	ENSGALT00000013344	178	-33.92	178	-33.92	1511927	21	11417	7669	RELN	protein_coding	GO:0005886; GO:0016020; GO:0007417; GO:0001764; GO:0070325; GO:0070326; GO:0000904; GO:0007411; GO:0007420; GO:0007612; GO:0007616; GO:0008306; GO:0010001; GO:0010468; GO:0010976; GO:0014068; GO:0016358; GO:0016477; GO:0018108; GO:0021511; GO:0021517; GO:0021766; GO:0021800; GO:0021819; GO:0021987; GO:0030900; GO:0032008; GO:0032793; GO:0035418; GO:0038026; GO:0045860; GO:0048265; GO:0050731; GO:…	gga04512:427850; gga04510:427850
ENSGALG00000009523	gga-novel-26-mature	ENSGALT00000063605	164	-30.62	164	-30.62	1512135	21	3249	22	CNTN1	protein_coding	GO:0016020; GO:0007399; GO:0005886; GO:0007155; GO:0031225; GO:0031175; GO:0005515; GO:0030246; GO:0010628; GO:0010765; GO:0010976; GO:0021549; GO:0043209	gga04514:417786
ENSGALG00000009523	gga-novel-26-mature	ENSGALT00000075780	164	-30.62	164	-30.62	1512136	21	4419	22	CNTN1	protein_coding	GO:0016020; GO:0007399; GO:0005886; GO:0007155; GO:0031225; GO:0031175; GO:0005515; GO:0030246; GO:0010628; GO:0010765; GO:0010976; GO:0021549; GO:0043209	gga04514:417786
ENSGALG00000036114	gga-novel-31-mature	ENSGALT00000068986	172	-40.85	172	-40.85	1526224	25	2451	2176	SMO	protein_coding	GO:0016020; GO:0016021; GO:0007275; GO:0004888; GO:0007166; GO:0007224; GO:0005113; GO:0008144; GO:0000122; GO:0001503; GO:0001570; GO:0001649; GO:0001708; GO:0001755; GO:0001947; GO:0002052; GO:0002053; GO:0003007; GO:0003140; GO:0003323; GO:0007228; GO:0007368; GO:0007371; GO:0007389; GO:0007417; GO:0007494; GO:0008284; GO:0009952; GO:0009953; GO:0010468; GO:0010628; GO:0010629; GO:0021542; GO:…	gga04340:395949
ENSGALG00000006409	gga-novel-31-mature	ENSGALT00000040160	163	-38.66	163	-38.66	1526279	25	5056	15	PODXL	protein_coding	GO:0016020; GO:0016021; GO:0016477; GO:0022407
ENSGALG00000008249	gga-novel-31-mature	ENSGALT00000013428	167	-43.34	167	-43.34	1526403	25	1991	114	DNAJC2	protein_coding	GO:0003677; GO:0005634; GO:0003682; GO:0030544; GO:0042393; GO:0061649; GO:0006260; GO:0045893; GO:2000279; GO:0005737; GO:0005829; GO:0031965
ENSGALG00000008236	gga-novel-31-mature	ENSGALT00000013403	162	-32.32	162	-32.32	1526404	25	1592	54	PSMC2	protein_coding	GO:0000166; GO:0005524; GO:0005737; GO:0016787; GO:0030163; GO:0036402; GO:1901800; GO:0017025; GO:0008540; GO:0030433; GO:0031595; GO:0045899; GO:0031597; GO:0016887; GO:0006511; GO:0000502; GO:0005829; GO:0036464	gga03050:417716
ENSGALG00000035940	gga-novel-31-mature	ENSGALT00000073744	154	-31.37	154	-31.37	1526450	25	1941	453	SLC2A13	protein_coding	GO:0016020; GO:0016021; GO:0055085; GO:0022857; GO:0005215
ENSGALG00000038315	gga-novel-31-mature	ENSGALT00000071670	151	-31.71	151	-31.71	1526473	25	381	271		protein_coding	GO:0003677; GO:0005634; GO:0046982; GO:0000786; GO:0005694
ENSGALG00000023576	gga-novel-31-mature	ENSGALT00000039200	168	-30.16	168	-30.16	1526497	25	1965	1154	PIM3	protein_coding	GO:0000166; GO:0005524; GO:0004672; GO:0004674; GO:0006468; GO:0043066; GO:0005737; GO:0007346; GO:0046777; GO:0061179; GO:0005829
ENSGALG00000030173	gga-novel-31-mature	ENSGALT00000063992	330	-73.92	171	-38.34	1526570	25	1247	364 1013	WNT2	protein_coding	GO:0016020; GO:0016021; GO:0010469; GO:0005576; GO:0005102; GO:0007275; GO:0005109; GO:0005125; GO:0048018; GO:0002053; GO:0007267; GO:0008284; GO:0016055; GO:0033278; GO:0045944; GO:0048146; GO:0051091; GO:0055009; GO:0060045; GO:0060070; GO:0060317; GO:0060492; GO:0060501; GO:0071560; GO:0090263; GO:1904948; GO:1904954; GO:0005737; GO:0005886; GO:0031012	gga04310:417769; gga04150:417769; gga04916:417769
ENSGALG00000030173	gga-novel-31-mature	ENSGALT00000069908	157	-31.63	157	-31.63	1526571	25	363	130	WNT2	protein_coding	GO:0016020; GO:0016021; GO:0010469; GO:0005576; GO:0005102; GO:0007275; GO:0005109; GO:0005125; GO:0048018; GO:0002053; GO:0007267; GO:0008284; GO:0016055; GO:0033278; GO:0045944; GO:0048146; GO:0051091; GO:0055009; GO:0060045; GO:0060070; GO:0060317; GO:0060492; GO:0060501; GO:0071560; GO:0090263; GO:1904948; GO:1904954; GO:0005737; GO:0005886; GO:0031012	gga04310:417769; gga04150:417769; gga04916:417769
ENSGALG00000033295	gga-novel-31-mature	ENSGALT00000090248	177	-47.46	177	-47.46	1526582	25	1380	43	CAV2	protein_coding	GO:0016020; GO:0016021; GO:0000139; GO:0005794; GO:0005886; GO:0019901; GO:0030674; GO:0032947; GO:0042803; GO:0046982; GO:0097110; GO:0001937; GO:0001938; GO:0006906; GO:0007005; GO:0007029; GO:0007088; GO:0008285; GO:0008286; GO:0016050; GO:0019065; GO:0030512; GO:0043410; GO:0043547; GO:0044791; GO:0044794; GO:0048278; GO:0048741; GO:0051259; GO:0060161; GO:0070836; GO:0002080; GO:0005622; GO:…	gga04144:417772; gga04510:417772
ENSGALG00000040567	gga-novel-31-mature	ENSGALT00000073363	165	-37.33	165	-37.33	1526682	25	1257	440	AVPR1A	protein_coding	GO:0016020; GO:0016021; GO:0004930; GO:0007165; GO:0007186; GO:0005886; GO:0005000; GO:0001992	gga04020:771773; gga04080:771773; gga04270:771773
ENSGALG00000009885	gga-novel-31-mature	ENSGALT00000060782	158	-40.06	158	-40.06	1526714	25	1680	137	HELB	protein_coding	GO:0004003; GO:0006269; GO:0032508; GO:0006261; GO:0005737; GO:0003723; GO:0004004; GO:0017116; GO:0043141; GO:0006260; GO:0006396; GO:0006974; GO:1903775; GO:2000042; GO:0005634; GO:0005658; GO:0005662; GO:0035861
ENSGALG00000009885	gga-novel-31-mature	ENSGALT00000016069	158	-40.06	158	-40.06	1526715	25	3108	137	HELB	protein_coding	GO:0004003; GO:0006269; GO:0032508; GO:0006261; GO:0005737; GO:0003723; GO:0004004; GO:0017116; GO:0043141; GO:0006260; GO:0006396; GO:0006974; GO:1903775; GO:2000042; GO:0005634; GO:0005658; GO:0005662; GO:0035861
ENSGALG00000010163	gga-novel-31-mature	ENSGALT00000016526	165	-36.02	165	-36.02	1526764	25	2730	156	LGR5	protein_coding	GO:0016020; GO:0016021; GO:0004930; GO:0007186; GO:0016500; GO:0004888; GO:0009994; GO:0042127; GO:0048839; GO:0090263; GO:2001013; GO:0005887; GO:0032588
ENSGALG00000039722	gga-novel-31-mature	ENSGALT00000052037	151	-31.71	151	-31.71	1526972	25	381	271	HIST1H2B7	protein_coding	GO:0003677; GO:0005634; GO:0046982; GO:0000786; GO:0005694; GO:0042742; GO:0006334
ENSGALG00000033191	gga-novel-31-mature	ENSGALT00000074989	159	-33.48	159	-33.48	1526973	25	396	330		protein_coding
ENSGALG00000031571	gga-novel-31-mature	ENSGALT00000058977	158	-42.22	158	-42.22	1526980	25	444	165	H2A-VII	protein_coding	GO:0003677; GO:0005634; GO:0046982; GO:0000786; GO:0005694; GO:0006342; GO:0000790	gga04217:427881; gga04217:101749238
ENSGALG00000030567	gga-novel-31-mature	ENSGALT00000073766	151	-31.71	151	-31.71	1526981	25	494	310	HIST1H2B8	protein_coding	GO:0003677; GO:0005634; GO:0046982; GO:0000786; GO:0005694; GO:0006334
ENSGALG00000036908	gga-novel-31-mature	ENSGALT00000073535	151	-31.71	151	-31.71	1526985	25	381	271		protein_coding	GO:0003677; GO:0005634; GO:0046982; GO:0000786; GO:0005694; GO:0006334; GO:0035267
ENSGALG00000038343	gga-novel-31-mature	ENSGALT00000065141	158	-42.22	158	-42.22	1526988	25	864	219	H2AFJ	protein_coding	GO:0003677; GO:0005634; GO:0046982; GO:0000786; GO:0005694	gga04217:417947
ENSGALG00000037934	gga-novel-31-mature	ENSGALT00000054609	151	-31.71	151	-31.71	1526989	25	381	271		protein_coding	GO:0003677; GO:0005634; GO:0046982; GO:0000786; GO:0005694; GO:0042742; GO:0006334
ENSGALG00000029941	gga-novel-31-mature	ENSGALT00000045191	158	-42.22	158	-42.22	1527000	25	390	156	H2A-VII	protein_coding	GO:0003677; GO:0005634; GO:0046982; GO:0000786; GO:0005694; GO:0006342; GO:0000790	gga04217:427881; gga04217:404299
ENSGALG00000035715	gga-novel-31-mature	ENSGALT00000045162	158	-42.22	158	-42.22	1527003	25	390	156	H2A-VII	protein_coding	GO:0003677; GO:0005634; GO:0046982; GO:0000786; GO:0005694; GO:0006342; GO:0000790	gga04217:427881; gga04217:100858459
ENSGALG00000028372	gga-novel-31-mature	ENSGALT00000045120	158	-42.22	158	-42.22	1527007	25	390	156	H2A-VII	protein_coding	GO:0003677; GO:0005634; GO:0046982; GO:0000786; GO:0005694; GO:0006342; GO:0000790	gga04217:427881
ENSGALG00000027571	gga-novel-31-mature	ENSGALT00000043224	151	-31.71	151	-31.71	1527008	25	1081	330		protein_coding	GO:0003677; GO:0005634; GO:0046982; GO:0000786; GO:0005694; GO:0042742; GO:0006334
ENSGALG00000027113	gga-novel-31-mature	ENSGALT00000045842	158	-42.22	158	-42.22	1527009	25	390	156	H2A-VII	protein_coding	GO:0003677; GO:0005634; GO:0046982; GO:0000786; GO:0005694; GO:0006342; GO:0000790	gga04217:427881; gga04217:427891
ENSGALG00000042263	gga-novel-31-mature	ENSGALT00000021778	151	-31.71	151	-31.71	1527010	25	381	271		protein_coding	GO:0003677; GO:0005634; GO:0046982; GO:0000786; GO:0005694; GO:0042742; GO:0006334
ENSGALG00000032645	gga-novel-31-mature	ENSGALT00000046827	158	-42.22	158	-42.22	1527012	25	613	204	H2A-VII	protein_coding	GO:0003677; GO:0005634; GO:0046982; GO:0000786; GO:0005694; GO:0006342; GO:0000790	gga04217:427881; gga04217:417955
ENSGALG00000027594	gga-novel-31-mature	ENSGALT00000042841	151	-31.71	151	-31.71	1527015	25	381	271	HIST1H2B5	protein_coding	GO:0003677; GO:0005634; GO:0046982; GO:0000786; GO:0005694; GO:0042742; GO:0006334
ENSGALG00000027315	gga-novel-31-mature	ENSGALT00000044624	158	-42.22	158	-42.22	1527016	25	390	156	H2A-VII	protein_coding	GO:0003677; GO:0005634; GO:0046982; GO:0000786; GO:0005694; GO:0006342; GO:0000790	gga04217:427881; gga04217:427895
ENSGALG00000028230	gga-novel-31-mature	ENSGALT00000043362	153	-34.26	153	-34.26	1527134	25	2097	1342	SUN2	protein_coding	GO:0016020; GO:0016021; GO:0034993; GO:0005639; GO:0043495; GO:0006998; GO:0090286; GO:0005635; GO:0005521; GO:0042802; GO:0021817; GO:0030335; GO:0031022; GO:0051642; GO:0090292; GO:0000784; GO:0000794; GO:0005637; GO:0031965
ENSGALG00000032257	gga-novel-31-mature	ENSGALT00000053457	170	-40.39	170	-40.39	1527149	25	1563	82	CSNK1E	protein_coding	GO:0000166; GO:0005524; GO:0016301; GO:0016740; GO:0016310; GO:0004672; GO:0004674; GO:0006468; GO:0005737; GO:0016055; GO:0005634; GO:0018105; GO:0006897; GO:0008360; GO:0048511; GO:0030177; GO:0030178; GO:0032436; GO:0032922; GO:0034613; GO:0042752; GO:0090263; GO:1903827; GO:2000052; GO:1990904	gga04310:378891; gga04340:378891; gga04068:378891
ENSGALG00000012281	gga-novel-31-mature	ENSGALT00000020069	329	-72.31	166	-40.05	1527153	25	2391	85 109	PLA2G6	protein_coding	GO:0008152; GO:0016787; GO:0006629; GO:0016042; GO:0017171; GO:0019731; GO:0032049; GO:0005615; GO:0005815; GO:0005829	gga00564:418028; gga00565:418028; gga00590:418028; gga00591:418028; gga00592:418028; gga04270:418028
ENSGALG00000026311	gga-novel-31-mature	ENSGALT00000046214	157	-32.57	157	-32.57	1527260	25	1248	57	C12orf75	protein_coding
ENSGALG00000012769	gga-novel-31-mature	ENSGALT00000059484	163	-31.39	163	-31.39	1527310	25	2119	44	CHPT1	protein_coding	GO:0016740; GO:0016020; GO:0016021; GO:0016780; GO:0008654; GO:0006657; GO:0004142; GO:0006656; GO:0006663; GO:0046872; GO:0000139; GO:0005794; GO:0006629	gga00564:418098; gga00565:418098; gga00440:418098
ENSGALG00000012834	gga-novel-31-mature	ENSGALT00000020934	158	-37.73	158	-37.73	1527328	25	1297	186	AKR1D1	protein_coding	GO:0055114; GO:0016491; GO:0005829; GO:0047568; GO:0006699; GO:0006707; GO:0007586; GO:0008207; GO:0008209	gga00120:418107; gga00140:418107
ENSGALG00000012834	gga-novel-31-mature	ENSGALT00000079358	158	-37.73	158	-37.73	1527329	25	1098	106	AKR1D1	protein_coding	GO:0055114; GO:0016491; GO:0005829; GO:0047568; GO:0006699; GO:0006707; GO:0007586; GO:0008207; GO:0008209	gga00120:418107; gga00140:418107
ENSGALG00000012834	gga-novel-31-mature	ENSGALT00000066172	158	-37.73	158	-37.73	1527330	25	928	104	AKR1D1	protein_coding	GO:0055114; GO:0016491; GO:0005829; GO:0047568; GO:0006699; GO:0006707; GO:0007586; GO:0008207; GO:0008209	gga00120:418107; gga00140:418107
ENSGALG00000012834	gga-novel-31-mature	ENSGALT00000089167	158	-37.73	158	-37.73	1527331	25	1237	104	AKR1D1	protein_coding	GO:0055114; GO:0016491; GO:0005829; GO:0047568; GO:0006699; GO:0006707; GO:0007586; GO:0008207; GO:0008209	gga00120:418107; gga00140:418107
ENSGALG00000012992	gga-novel-31-mature	ENSGALT00000021209	154	-30.15	154	-30.15	1527412	25	7302	648	WNK1	protein_coding	GO:0004672; GO:0004674; GO:0005524; GO:0006468; GO:0032147; GO:0035556; GO:0005829; GO:0019869; GO:0019901; GO:0019902; GO:0030295; GO:0003084; GO:0006811; GO:0010923; GO:0023016; GO:0050794; GO:0090188; GO:0090263; GO:0005737
ENSGALG00000041414	gga-novel-31-mature	ENSGALT00000046906	158	-31.86	158	-31.86	1527554	25	852	680	BHLHE41	protein_coding	GO:0003677; GO:0005634; GO:0046983; GO:0006351; GO:0006355; GO:0000978; GO:0000981; GO:0001078; GO:0001102; GO:0001191; GO:0003705; GO:0003714; GO:0042803; GO:0042826; GO:0043425; GO:0043426; GO:0046982; GO:0070888; GO:0000122; GO:0007623; GO:0010832; GO:0010944; GO:0032922; GO:0045892
ENSGALG00000008285	gga-novel-38-star	ENSGALT00000013482	167	-30.28	167	-30.28	1548119	23	2413	145	NAPEPLD	protein_coding	GO:0008270; GO:0070290; GO:0042802; GO:0001659; GO:0050729; GO:0070291; GO:0070292; GO:0090336; GO:0005794; GO:0005829
ENSGALG00000011342	gga-novel-38-star	ENSGALT00000018508	175	-30.25	175	-30.25	1548616	23	4302	2452	FGD6	protein_coding	GO:0046872; GO:0043087; GO:0005085; GO:0005089; GO:0035023
ENSGALG00000003213	gga-novel-38-star	ENSGALT00000005090	168	-32.99	168	-32.99	1548904	23	553	138	LGALS2	protein_coding	GO:0030246
ENSGALG00000003213	gga-novel-38-star	ENSGALT00000063572	168	-32.99	168	-32.99	1548905	23	684	270	LGALS2	protein_coding	GO:0030246
ENSGALG00000014218	gga-novel-38-star	ENSGALT00000052574	167	-30.19	167	-30.19	1549329	23	1395	824	PHF21B	protein_coding	GO:0046872; GO:0005634; GO:0003682; GO:0006355; GO:0000977; GO:0003712; GO:0042393
ENSGALG00000014218	gga-novel-38-star	ENSGALT00000068052	167	-30.19	167	-30.19	1549330	23	1500	929	PHF21B	protein_coding	GO:0046872; GO:0005634; GO:0003682; GO:0006355; GO:0000977; GO:0003712; GO:0042393
ENSGALG00000014218	gga-novel-38-star	ENSGALT00000068637	167	-30.19	167	-30.19	1549332	23	1257	830	PHF21B	protein_coding	GO:0046872; GO:0005634; GO:0003682; GO:0006355; GO:0000977; GO:0003712; GO:0042393
ENSGALG00000033149	gga-novel-58-star	ENSGALT00000050474	151	-31.01	151	-31.01	1605850	18	3620	3502	GCC1	protein_coding	GO:0005794; GO:0005829; GO:0005886
ENSGALG00000029341	gga-novel-58-star	ENSGALT00000048920	172	-45.93	172	-45.93	1605852	18	4779	4666	PPP6R2	protein_coding	GO:0005829; GO:0043231
ENSGALG00000043178	gga-novel-58-star	ENSGALT00000080345	801	-170.34	167	-36.88	1605853	18	9263	6698 6208 6519 6574 6446		protein_coding	GO:0043087; GO:0019208
ENSGALG00000041528	gga-novel-58-star	ENSGALT00000080406	164	-38.28	164	-38.28	1605859	18	2611	2272	LMF2	protein_coding	GO:0016020; GO:0016021; GO:0005783; GO:0005789
ENSGALG00000029270	gga-novel-58-star	ENSGALT00000049267	308	-60.77	157	-30.48	1605956	18	1730	110 25	GATA3	protein_coding	GO:0003677; GO:0005634; GO:0006366; GO:0046872; GO:0006351; GO:0006355; GO:0007165; GO:0043565; GO:0008270; GO:0003713; GO:0045893; GO:0000976; GO:0001822; GO:0008285; GO:0000790; GO:0007411; GO:0031929; GO:0045944; GO:0003682; GO:0000977; GO:0005667; GO:0001085; GO:0001228; GO:0044212; GO:0070888; GO:0005515; GO:0000978; GO:0000987; GO:0001077; GO:0001078; GO:0001158; GO:0003700; GO:0005134; GO:…
ENSGALG00000034992	gga-novel-58-star	ENSGALT00000054492	156	-33.29	156	-33.29	1605988	18	2287	880	FRMD4A	protein_coding	GO:0030674; GO:0090162; GO:0005923
ENSGALG00000034992	gga-novel-58-star	ENSGALT00000059565	156	-33.29	156	-33.29	1605989	18	2165	789	FRMD4A	protein_coding	GO:0030674; GO:0090162; GO:0005923
ENSGALG00000023576	gga-novel-58-star	ENSGALT00000039200	154	-32.3	154	-32.3	1606137	18	1965	565	PIM3	protein_coding	GO:0000166; GO:0005524; GO:0004672; GO:0004674; GO:0006468; GO:0043066; GO:0005737; GO:0007346; GO:0046777; GO:0061179; GO:0005829
ENSGALG00000009544	gga-novel-58-star	ENSGALT00000015532	156	-32.29	156	-32.29	1606266	18	1320	947	ZCRB1	protein_coding	GO:0003676; GO:0008270; GO:0003723; GO:0000398; GO:0005689
ENSGALG00000009544	gga-novel-58-star	ENSGALT00000071206	156	-32.29	156	-32.29	1606267	18	1522	1164	ZCRB1	protein_coding	GO:0003676; GO:0008270; GO:0003723; GO:0000398; GO:0005689
ENSGALG00000019358	gga-novel-58-star	ENSGALT00000090254	154	-30.02	154	-30.02	1606350	18	507	80	LLPH	protein_coding	GO:0005634; GO:0005730; GO:0005694; GO:0001099; GO:0060999; GO:0097484
ENSGALG00000009901	gga-novel-58-star	ENSGALT00000016103	155	-34.92	155	-34.92	1606360	18	2402	108	DYRK2	protein_coding	GO:0000166; GO:0005524; GO:0016301; GO:0016740; GO:0016310; GO:0004672; GO:0004674; GO:0006468; GO:0005634; GO:0004713; GO:0005737; GO:0000287; GO:0018108; GO:0006915; GO:0030145; GO:0004712; GO:0006974; GO:0007224; GO:0042771; GO:0045725; GO:0070885; GO:0000151; GO:0005654; GO:0005829; GO:1990904
ENSGALG00000027571	gga-novel-58-star	ENSGALT00000043224	167	-35.72	167	-35.72	1606648	18	1081	734		protein_coding	GO:0003677; GO:0005634; GO:0046982; GO:0000786; GO:0005694; GO:0042742; GO:0006334
ENSGALG00000011908	gga-novel-58-star	ENSGALT00000019431	154	-31.2	154	-31.2	1606699	18	3451	1470	WBP2NL	protein_coding	GO:0016020; GO:0016021; GO:0050699; GO:0007343; GO:0035038; GO:0035039; GO:0033011
ENSGALG00000011908	gga-novel-58-star	ENSGALT00000088561	154	-31.2	154	-31.2	1606700	18	1149	755	WBP2NL	protein_coding	GO:0016020; GO:0016021; GO:0050699; GO:0007343; GO:0035038; GO:0035039; GO:0033011
ENSGALG00000012135	gga-novel-58-star	ENSGALT00000037892	160	-35.04	160	-35.04	1606750	18	1452	72	ATF4	protein_coding	GO:0005634; GO:0005737; GO:0006355; GO:0003700; GO:0006357; GO:0000978; GO:0000980; GO:0000981; GO:0001077; GO:0001085; GO:0003677; GO:0019901; GO:0043522; GO:0043565; GO:0044212; GO:0006094; GO:0006874; GO:0007623; GO:0010575; GO:0010628; GO:0032922; GO:0034198; GO:0034976; GO:0036091; GO:0036499; GO:0042149; GO:0042789; GO:0043525; GO:0045893; GO:0045943; GO:0045944; GO:0070059; GO:0070169; GO:…	gga04141:395693; gga04010:395693; gga04137:395693; gga04210:395693; gga04912:395693; gga04261:395693
ENSGALG00000012272	gga-novel-58-star	ENSGALT00000020049	166	-33.78	166	-33.78	1606791	18	3550	2883	TMEM184B	protein_coding	GO:0016020; GO:0016021; GO:0005215
ENSGALG00000012532	gga-novel-58-star	ENSGALT00000055209	155	-34.7	155	-34.7	1606854	18	1081	649	TXN2	protein_coding	GO:0045454; GO:0055114; GO:0015035; GO:0006662; GO:0005730; GO:0005739; GO:0005623	gga04621:426978
ENSGALG00000012540	gga-novel-58-star	ENSGALT00000020480	317	-66.15	163	-33.64	1606857	18	1410	1 13	RBFOX2	protein_coding	GO:0005634; GO:0003676; GO:0003723; GO:0006397; GO:0008380; GO:0043484; GO:0005737; GO:0003729; GO:0007399; GO:0000381; GO:0003714; GO:0008134; GO:0010724; GO:0021942; GO:0030520; GO:0045892; GO:0048813; GO:0050885; GO:0005654; GO:0005829
ENSGALG00000037082	gga-novel-58-star	ENSGALT00000069263	160	-36.12	160	-36.12	1606931	18	1899	157	ASCL1	protein_coding	GO:0003677; GO:0046983; GO:0006357; GO:0000978; GO:0000989; GO:0001078; GO:0003682; GO:0003700; GO:0043425; GO:0043565; GO:0070888; GO:0000122; GO:0001764; GO:0003358; GO:0003359; GO:0007219; GO:0007346; GO:0007389; GO:0007399; GO:0007400; GO:0007405; GO:0008593; GO:0010001; GO:0010468; GO:0014003; GO:0021527; GO:0021529; GO:0021530; GO:0021750; GO:0021779; GO:0021892; GO:0021902; GO:0021954; GO:…
ENSGALG00000041619	gga-novel-58-star	ENSGALT00000059596	317	-67.12	165	-34.81	1607008	18	3821	244 2	MTPN	protein_coding	GO:0005634; GO:0005737; GO:0005829; GO:0030424; GO:0048471; GO:0005575; GO:0008361; GO:0010557; GO:0010613; GO:0030307; GO:0051092; GO:0051247; GO:2000812; GO:0008290
ENSGALG00000012911	gga-novel-58-star	ENSGALT00000021056	330	-81.06	171	-45.45	1607012	18	2139	371 220	SYT10	protein_coding	GO:0016020; GO:0016021; GO:0045202; GO:0098793; GO:0017158; GO:0005886; GO:0019905; GO:0005509; GO:0005544; GO:0030276; GO:0006906; GO:0048791; GO:0000149; GO:0001786; GO:0005546; GO:0042802; GO:0042803; GO:0046982; GO:0007268; GO:0007608; GO:0045956; GO:0070382
ENSGALG00000036358	gga-novel-58-star	ENSGALT00000079741	163	-35.94	163	-35.94	1607134	18	1557	354	LMO3	protein_coding	GO:0046872; GO:0035360; GO:0045600; GO:0070373; GO:2000324; GO:0005737
ENSGALG00000045225	gga-novel-58-star	ENSGALT00000090250	152	-31.65	152	-31.65	1607208	18	1233	852		protein_coding
ENSGALG00000014122	gga-novel-58-star	ENSGALT00000022856	152	-31.12	152	-31.12	1607211	18	3273	829	CYB5R3	protein_coding	GO:0055114; GO:0016491; GO:0004128; GO:0050660; GO:0005783; GO:0005811	gga00520:418220
ENSGALG00000014122	gga-novel-58-star	ENSGALT00000086957	152	-31.12	152	-31.12	1607212	18	1758	786	CYB5R3	protein_coding	GO:0055114; GO:0016491; GO:0004128; GO:0050660; GO:0005783; GO:0005811	gga00520:418220
ENSGALG00000014122	gga-novel-58-star	ENSGALT00000084080	152	-31.12	152	-31.12	1607213	18	870	616	CYB5R3	protein_coding	GO:0055114; GO:0016491; GO:0004128; GO:0050660; GO:0005783; GO:0005811	gga00520:418220
ENSGALG00000033919	gga-novel-87-mature	ENSGALT00000080172	163	-33.78	163	-33.78	1688383	22	1803	923		protein_coding
ENSGALG00000043178	gga-novel-87-mature	ENSGALT00000080345	158	-31.59	158	-31.59	1688389	22	9263	4384		protein_coding	GO:0043087; GO:0019208
ENSGALG00000043178	gga-novel-87-mature	ENSGALT00000049401	158	-31.59	158	-31.59	1688390	22	5844	4486		protein_coding	GO:0043087; GO:0019208
ENSGALG00000043178	gga-novel-87-mature	ENSGALT00000064156	158	-31.59	158	-31.59	1688391	22	5649	4291		protein_coding	GO:0043087; GO:0019208
ENSGALG00000043178	gga-novel-87-mature	ENSGALT00000066854	158	-31.59	158	-31.59	1688392	22	5820	4462		protein_coding	GO:0043087; GO:0019208
ENSGALG00000008154	gga-novel-87-mature	ENSGALT00000013245	159	-31.45	159	-31.45	1688590	22	2157	2019	SRPK2	protein_coding	GO:0004672; GO:0005524; GO:0006468; GO:0005737; GO:0005634; GO:0035556; GO:0004674; GO:0050684; GO:0000245; GO:0000287; GO:0008284; GO:0008380; GO:0045070; GO:0045071; GO:0005654; GO:0005730; GO:0005829
ENSGALG00000008154	gga-novel-87-mature	ENSGALT00000053364	159	-31.45	159	-31.45	1688591	22	2064	1926	SRPK2	protein_coding	GO:0004672; GO:0005524; GO:0006468; GO:0005737; GO:0005634; GO:0035556; GO:0004674; GO:0050684; GO:0000245; GO:0000287; GO:0008284; GO:0008380; GO:0045070; GO:0045071; GO:0005654; GO:0005730; GO:0005829
ENSGALG00000007998	gga-novel-87-mature	ENSGALT00000012986	166	-33.92	166	-33.92	1688612	22	6224	5687	SLC26A4	protein_coding	GO:0016020; GO:0016021; GO:0055085; GO:0098656; GO:0008271; GO:0015116; GO:0008272; GO:1902358; GO:0005254; GO:0015106; GO:0015301; GO:0019531; GO:0015701; GO:0019532; GO:0042391; GO:0051453; GO:1902476; GO:0005887; GO:0006885; GO:0032880; GO:0016324; GO:0031526; GO:0070062
ENSGALG00000010049	gga-novel-87-mature	ENSGALT00000016330	165	-33.84	165	-33.84	1688934	22	6151	103	PTPRB	protein_coding	GO:0016020; GO:0016021; GO:0004725; GO:0016791; GO:0006470; GO:0016311; GO:0035335; GO:0016787; GO:0004721; GO:0001525; GO:0043235	gga04520:417853
ENSGALG00000010049	gga-novel-87-mature	ENSGALT00000071400	165	-33.84	165	-33.84	1688936	22	6329	103	PTPRB	protein_coding	GO:0016020; GO:0016021; GO:0004725; GO:0016791; GO:0006470; GO:0016311; GO:0035335; GO:0016787; GO:0004721; GO:0001525; GO:0043235	gga04520:417853
ENSGALG00000010238	gga-novel-87-mature	ENSGALT00000048966	166	-30.05	166	-30.05	1688963	22	1997	890	NAP1L1	protein_coding	GO:0005634; GO:0006334
ENSGALG00000011965	gga-novel-87-mature	ENSGALT00000078681	162	-30.23	162	-30.23	1689262	22	2979	1956	ZC3H7B	protein_coding	GO:0046872; GO:0035198; GO:0010608; GO:0035196
ENSGALG00000011965	gga-novel-87-mature	ENSGALT00000019514	162	-30.23	162	-30.23	1689263	22	3090	2067	ZC3H7B	protein_coding	GO:0046872; GO:0035198; GO:0010608; GO:0035196
ENSGALG00000011970	gga-novel-87-mature	ENSGALT00000019527	170	-30.69	170	-30.69	1689265	22	2691	42	CHADL	protein_coding	GO:0005518; GO:0098633; GO:0032331; GO:1904027; GO:0031012
ENSGALG00000044164	gga-novel-87-mature	ENSGALT00000088487	154	-31.34	154	-31.34	1689578	22	351	1		protein_coding
ENSGALG00000013072	gga-novel-87-mature	ENSGALT00000021346	165	-35.3	165	-35.3	1689652	22	1487	17	AKR1B10L2	protein_coding	GO:0055114; GO:0016491; GO:0004033; GO:0008106; GO:0051903; GO:0070401; GO:0070402; GO:0042574	gga00040:395338; gga00051:395338; gga00052:395338; gga00561:395338; gga00790:395338
ENSGALG00000014106	gga-novel-87-mature	ENSGALT00000022836	160	-32.05	160	-32.05	1689745	22	3350	2178	PPFIBP1	protein_coding
ENSGALG00000014106	gga-novel-87-mature	ENSGALT00000022837	160	-32.05	160	-32.05	1689746	22	5771	2030	PPFIBP1	protein_coding
ENSGALG00000007917	gga-novel-90-mature	ENSGALT00000012857	158	-32.09	158	-32.09	1697308	23	5322	1542	LAMB4	protein_coding		gga04512:396076; gga04510:396076
ENSGALG00000010044	gga-novel-90-mature	ENSGALT00000016322	176	-30.55	176	-30.55	1697621	23	1088	49	KCNMB4	protein_coding	GO:0016020; GO:0016021; GO:0006813; GO:0015269; GO:0007268; GO:0071805; GO:0008076; GO:0015459; GO:0001508; GO:0005513; GO:0019228; GO:0005887	gga04270:417852
ENSGALG00000011724	gga-novel-90-mature	ENSGALT00000019157	169	-33.46	169	-33.46	1697818	23	2812	1233	WDR91	protein_coding	GO:0035014; GO:0043551; GO:0045022; GO:1903362; GO:0005829; GO:0031313; GO:0031901; GO:0031902
ENSGALG00000011918	gga-novel-90-mature	ENSGALT00000019444	158	-32.51	158	-32.51	1697931	23	1013	550	CCDC134	protein_coding
ENSGALG00000012659	gga-novel-90-mature	ENSGALT00000020663	171	-31.81	171	-31.81	1698122	23	1500	114	CKAP4	protein_coding	GO:0005783; GO:0005791; GO:0005811; GO:0005829; GO:0016607; GO:0036464
ENSGALG00000013143	gga-novel-90-mature	ENSGALT00000037438	171	-33.69	171	-33.69	1698365	23	2922	390	PDE3A	protein_coding	GO:0046872; GO:0007165; GO:0016787; GO:0008081; GO:0004114; GO:0004115; GO:0001556; GO:0006198; GO:0019933; GO:0019934; GO:0040020; GO:0042493; GO:0043116; GO:0043117; GO:0060282; GO:0071321; GO:0071560; GO:0005829; GO:0016020	gga00230:418185
ENSGALG00000036114	gga-novel-91-mature	ENSGALT00000068986	163	-30.47	163	-30.47	1699984	22	2451	591	SMO	protein_coding	GO:0016020; GO:0016021; GO:0007275; GO:0004888; GO:0007166; GO:0007224; GO:0005113; GO:0008144; GO:0000122; GO:0001503; GO:0001570; GO:0001649; GO:0001708; GO:0001755; GO:0001947; GO:0002052; GO:0002053; GO:0003007; GO:0003140; GO:0003323; GO:0007228; GO:0007368; GO:0007371; GO:0007389; GO:0007417; GO:0007494; GO:0008284; GO:0009952; GO:0009953; GO:0010468; GO:0010628; GO:0010629; GO:0021542; GO:…	gga04340:395949
ENSGALG00000007098	gga-novel-91-mature	ENSGALT00000011493	159	-31.54	159	-31.54	1700215	22	5182	199	KIF21A	protein_coding	GO:0000166; GO:0005524; GO:0003774; GO:0003777; GO:0008017; GO:0007018; GO:0016887; GO:0005871; GO:0005829; GO:0005886
ENSGALG00000007098	gga-novel-91-mature	ENSGALT00000054153	159	-31.54	159	-31.54	1700216	22	5311	199	KIF21A	protein_coding	GO:0000166; GO:0005524; GO:0003774; GO:0003777; GO:0008017; GO:0007018; GO:0016887; GO:0005871; GO:0005829; GO:0005886
ENSGALG00000007098	gga-novel-91-mature	ENSGALT00000062476	159	-31.54	159	-31.54	1700217	22	5212	199	KIF21A	protein_coding	GO:0000166; GO:0005524; GO:0003774; GO:0003777; GO:0008017; GO:0007018; GO:0016887; GO:0005871; GO:0005829; GO:0005886
ENSGALG00000007098	gga-novel-91-mature	ENSGALT00000070590	159	-31.54	159	-31.54	1700218	22	5233	199	KIF21A	protein_coding	GO:0000166; GO:0005524; GO:0003774; GO:0003777; GO:0008017; GO:0007018; GO:0016887; GO:0005871; GO:0005829; GO:0005886
ENSGALG00000007098	gga-novel-91-mature	ENSGALT00000082706	159	-31.54	159	-31.54	1700219	22	5083	199	KIF21A	protein_coding	GO:0000166; GO:0005524; GO:0003774; GO:0003777; GO:0008017; GO:0007018; GO:0016887; GO:0005871; GO:0005829; GO:0005886
ENSGALG00000009572	gga-novel-91-mature	ENSGALT00000015593	163	-35	163	-35	1700393	22	5916	116	ADAMTS20	protein_coding	GO:0046872; GO:0008270; GO:0006508; GO:0004222; GO:0008237; GO:0004175; GO:0009967; GO:0030198; GO:0043066; GO:0045636; GO:0048070; GO:0005615
ENSGALG00000009601	gga-novel-91-mature	ENSGALT00000047907	165	-33.67	165	-33.67	1700402	22	2810	111	NELL2	protein_coding	GO:0005509; GO:0005623
ENSGALG00000009873	gga-novel-91-mature	ENSGALT00000016052	166	-30.14	166	-30.14	1700465	22	2399	823	LEMD3	protein_coding	GO:0016020; GO:0016021; GO:0001525; GO:0005639; GO:0006998; GO:0031490; GO:0030514; GO:0070197; GO:1902531; GO:0005637; GO:0006997; GO:0030512; GO:0032926; GO:0031965
ENSGALG00000010320	gga-novel-91-mature	ENSGALT00000016802	159	-32.32	159	-32.32	1700560	22	1014	97	PAWR	protein_coding	GO:0006915; GO:0005737; GO:0043065; GO:0019899; GO:0043522; GO:0000122; GO:0010628; GO:0010629; GO:0030889; GO:0042094; GO:0042130; GO:0042986; GO:0048147; GO:0050860; GO:0097190; GO:1901300; GO:2000774; GO:0000790; GO:0005634; GO:0005884
ENSGALG00000010325	gga-novel-91-mature	ENSGALT00000065339	166	-31.96	166	-31.96	1700561	22	4731	272	PPP1R12A	protein_coding	GO:0005737; GO:0007165; GO:0019208; GO:0019901; GO:0030018; GO:0004857; GO:0071889; GO:0000278; GO:0006470; GO:0007098; GO:0030155; GO:0035507; GO:0035508; GO:0035690; GO:0043086; GO:0045944; GO:0046822; GO:0000776; GO:0005813; GO:0005829; GO:0015629; GO:0031672; GO:0043292; GO:0072357; GO:0050790	gga04510:396020; gga04810:396020; gga04270:396020
ENSGALG00000010325	gga-novel-91-mature	ENSGALT00000090229	166	-31.96	166	-31.96	1700562	22	4608	272	PPP1R12A	protein_coding	GO:0005737; GO:0007165; GO:0019208; GO:0019901; GO:0030018; GO:0004857; GO:0071889; GO:0000278; GO:0006470; GO:0007098; GO:0030155; GO:0035507; GO:0035508; GO:0035690; GO:0043086; GO:0045944; GO:0046822; GO:0000776; GO:0005813; GO:0005829; GO:0015629; GO:0031672; GO:0043292; GO:0072357; GO:0050790	gga04510:396020; gga04810:396020; gga04270:396020
ENSGALG00000010325	gga-novel-91-mature	ENSGALT00000082690	166	-31.96	166	-31.96	1700565	22	2925	152	PPP1R12A	protein_coding	GO:0005737; GO:0007165; GO:0019208; GO:0019901; GO:0030018; GO:0004857; GO:0071889; GO:0000278; GO:0006470; GO:0007098; GO:0030155; GO:0035507; GO:0035508; GO:0035690; GO:0043086; GO:0045944; GO:0046822; GO:0000776; GO:0005813; GO:0005829; GO:0015629; GO:0031672; GO:0043292; GO:0072357; GO:0050790	gga04510:396020; gga04810:396020; gga04270:396020
ENSGALG00000011295	gga-novel-91-mature	ENSGALT00000038327	162	-30.62	162	-30.62	1700646	22	1493	901	SOCS2	protein_coding	GO:0035556; GO:0005737; GO:0001558; GO:0016567; GO:0046426; GO:0005131; GO:0005159; GO:0008269; GO:0032355; GO:0032870; GO:0040014; GO:0040015; GO:0045666; GO:0060396
ENSGALG00000011309	gga-novel-91-mature	ENSGALT00000018451	165	-32.53	165	-32.53	1700648	22	4473	845	PLXNC1	protein_coding	GO:0016020; GO:0016021; GO:0007165; GO:0017154; GO:0071526; GO:0008360; GO:0043087; GO:0007162; GO:0050772
ENSGALG00000011323	gga-novel-91-mature	ENSGALT00000018475	176	-31.81	176	-31.81	1700651	22	1410	209	SNAPC3	protein_coding	GO:0003677; GO:0006366; GO:0009301; GO:0005634; GO:0005654; GO:0005730; GO:0016604
ENSGALG00000011651	gga-novel-91-mature	ENSGALT00000019040	166	-33.52	166	-33.52	1700706	22	1583	13	ARL1	protein_coding	GO:0000166; GO:0005794; GO:0005737; GO:0005622; GO:0005525; GO:0005829; GO:0003924; GO:0008047; GO:0019904; GO:0007030; GO:0009404; GO:0031584; GO:0034067; GO:0042147; GO:0005802
ENSGALG00000011662	gga-novel-91-mature	ENSGALT00000054394	166	-33.52	166	-33.52	1700708	22	7866	7778		protein_coding	GO:0006913; GO:0005643; GO:0017056; GO:0006999; GO:0044611; GO:0016020; GO:0016021	gga03013:417935
ENSGALG00000011662	gga-novel-91-mature	ENSGALT00000019063	166	-33.52	166	-33.52	1700709	22	7779	7691		protein_coding	GO:0006913; GO:0005643; GO:0017056; GO:0006999; GO:0044611; GO:0016020; GO:0016021	gga03013:417935
ENSGALG00000035223	gga-novel-91-mature	ENSGALT00000063215	167	-33.79	167	-33.79	1700813	22	536	46	NDUFA6	protein_coding	GO:0016020; GO:0055114; GO:0005739; GO:0005743; GO:0070469; GO:0006979; GO:0005747; GO:0031966	gga00190:427897
ENSGALG00000023131	gga-novel-91-mature	ENSGALT00000037821	162	-32.39	162	-32.39	1700940	22	2122	350	PDXP	protein_coding	GO:0016791; GO:0008152; GO:0016787; GO:0005829; GO:0000287; GO:0004721; GO:0031072; GO:0033883; GO:0042803; GO:0098519; GO:0006470; GO:0007088; GO:0030836; GO:0031247; GO:0032361; GO:0032465; GO:0071318; GO:0005886; GO:0005911; GO:0015629; GO:0030027; GO:0030496; GO:0032154; GO:0032587; GO:0070938	gga00750:771207
ENSGALG00000029746	gga-novel-91-mature	ENSGALT00000069512	162	-34.46	162	-34.46	1701047	22	1666	53	NT5DC3	protein_coding	GO:0046872; GO:0043235
ENSGALG00000012863	gga-novel-91-mature	ENSGALT00000020977	158	-31.7	158	-31.7	1701106	22	1881	88	ADCK2	protein_coding
ENSGALG00000013112	gga-novel-91-mature	ENSGALT00000021403	164	-30.49	164	-30.49	1701255	22	2381	1	RERGL	protein_coding	GO:0016020; GO:0007165; GO:0005525; GO:0003924
ENSGALG00000033149	gga-novel-95-mature	ENSGALT00000050474	150	-30.89	150	-30.89	1711554	22	3620	491	GCC1	protein_coding	GO:0005794; GO:0005829; GO:0005886
ENSGALG00000010253	gga-novel-95-mature	ENSGALT00000016674	159	-32.72	159	-32.72	1712136	22	5000	4463	ZDHHC17	protein_coding	GO:0016740; GO:0016020; GO:0016021; GO:0016746; GO:0015095; GO:1903830; GO:0019706; GO:0016409; GO:0042802; GO:0018345; GO:0042953; GO:0000139; GO:0005794; GO:0016235; GO:0030660; GO:0043231
ENSGALG00000012135	gga-novel-95-mature	ENSGALT00000037892	161	-30.68	161	-30.68	1712454	22	1452	119	ATF4	protein_coding	GO:0005634; GO:0005737; GO:0006355; GO:0003700; GO:0006357; GO:0000978; GO:0000980; GO:0000981; GO:0001077; GO:0001085; GO:0003677; GO:0019901; GO:0043522; GO:0043565; GO:0044212; GO:0006094; GO:0006874; GO:0007623; GO:0010575; GO:0010628; GO:0032922; GO:0034198; GO:0034976; GO:0036091; GO:0036499; GO:0042149; GO:0042789; GO:0043525; GO:0045893; GO:0045943; GO:0045944; GO:0070059; GO:0070169; GO:…	gga04141:395693; gga04010:395693; gga04137:395693; gga04210:395693; gga04912:395693; gga04261:395693
ENSGALG00000013022	gga-novel-95-mature	ENSGALT00000021261	159	-32.53	159	-32.53	1712771	22	6246	6134	CACNA1C	protein_coding	GO:0016020; GO:0016021; GO:0055085; GO:0005216; GO:0005244; GO:0005245; GO:0005262; GO:0006811; GO:0006816; GO:0034765; GO:0070588; GO:0005891; GO:0005886; GO:0086010; GO:0008331; GO:0005516; GO:0051393; GO:0086007; GO:0086056; GO:0002520; GO:0007204; GO:0007507; GO:0035115; GO:0043010; GO:0061337; GO:0061577; GO:0086002; GO:0086012; GO:0086045; GO:0086091; GO:0098911; GO:0098912; GO:0005737; GO:…	gga04010:395891; gga04020:395891; gga04912:395891; gga04260:395891; gga04261:395891; gga04270:395891
ENSGALG00000013022	gga-novel-95-mature	ENSGALT00000054139	159	-32.53	159	-32.53	1712772	22	6234	6122	CACNA1C	protein_coding	GO:0016020; GO:0016021; GO:0055085; GO:0005216; GO:0005244; GO:0005245; GO:0005262; GO:0006811; GO:0006816; GO:0034765; GO:0070588; GO:0005891; GO:0005886; GO:0086010; GO:0008331; GO:0005516; GO:0051393; GO:0086007; GO:0086056; GO:0002520; GO:0007204; GO:0007507; GO:0035115; GO:0043010; GO:0061337; GO:0061577; GO:0086002; GO:0086012; GO:0086045; GO:0086091; GO:0098911; GO:0098912; GO:0005737; GO:…	gga04010:395891; gga04020:395891; gga04912:395891; gga04260:395891; gga04261:395891; gga04270:395891
ENSGALG00000043178	gga-novel-100-mature	ENSGALT00000080345	158	-32.5	158	-32.5	1726037	22	9263	502		protein_coding	GO:0043087; GO:0019208
ENSGALG00000043178	gga-novel-100-mature	ENSGALT00000049401	158	-32.5	158	-32.5	1726038	22	5844	682		protein_coding	GO:0043087; GO:0019208
ENSGALG00000043178	gga-novel-100-mature	ENSGALT00000064156	158	-32.5	158	-32.5	1726039	22	5649	502		protein_coding	GO:0043087; GO:0019208
ENSGALG00000043178	gga-novel-100-mature	ENSGALT00000066854	158	-32.5	158	-32.5	1726040	22	5820	502		protein_coding	GO:0043087; GO:0019208
ENSGALG00000039420	gga-novel-100-mature	ENSGALT00000057435	161	-32.93	161	-32.93	1726047	22	2815	62	TNPO3	protein_coding	GO:0005634; GO:0042802; GO:0006606; GO:0043231
ENSGALG00000008003	gga-novel-100-mature	ENSGALT00000012992	165	-31.52	165	-31.52	1726057	22	1887	1	ZC3HC1	protein_coding	GO:0005634; GO:0008270; GO:0019901; GO:2001240; GO:0031965
ENSGALG00000008111	gga-novel-100-mature	ENSGALT00000013166	160	-33.23	160	-33.23	1726068	22	1593	75	MEST	protein_coding	GO:0003824
ENSGALG00000008111	gga-novel-100-mature	ENSGALT00000085290	160	-33.23	160	-33.23	1726069	22	1634	73	MEST	protein_coding	GO:0003824
ENSGALG00000045957	gga-novel-100-mature	ENSGALT00000087885	154	-32.23	154	-32.23	1726091	22	582	254		protein_coding	GO:0046872
ENSGALG00000045303	gga-novel-100-mature	ENSGALT00000090038	154	-32.23	154	-32.23	1726092	22	582	254		protein_coding	GO:0046872
ENSGALG00000045493	gga-novel-100-mature	ENSGALT00000086614	154	-32.23	154	-32.23	1726093	22	582	254		protein_coding	GO:0046872
ENSGALG00000006473	gga-novel-100-mature	ENSGALT00000010457	166	-30.85	166	-30.85	1726102	22	5760	4183	PLXNA4	protein_coding	GO:0016020; GO:0016021; GO:0007165; GO:0017154; GO:0071526; GO:0021785; GO:0048841; GO:0007399; GO:0007411; GO:0008045; GO:0021602; GO:0021610; GO:0021612; GO:0021615; GO:0021636; GO:0021637; GO:0021644; GO:0021784; GO:0021793; GO:0021960; GO:0048485; GO:0048812; GO:0050923; GO:1902287
ENSGALG00000045751	gga-novel-100-mature	ENSGALT00000088246	162	-33.67	162	-33.67	1726121	22	768	254		protein_coding	GO:0046872
ENSGALG00000045088	gga-novel-100-mature	ENSGALT00000088725	162	-33.67	162	-33.67	1726122	22	765	254		protein_coding	GO:0046872
ENSGALG00000046301	gga-novel-100-mature	ENSGALT00000085815	162	-33.67	162	-33.67	1726123	22	768	254		protein_coding	GO:0046872
ENSGALG00000046451	gga-novel-100-mature	ENSGALT00000085110	162	-33.67	162	-33.67	1726124	22	861	374		protein_coding	GO:0046872
ENSGALG00000046295	gga-novel-100-mature	ENSGALT00000083971	162	-33.67	162	-33.67	1726125	22	804	290		protein_coding	GO:0046872
ENSGALG00000045491	gga-novel-100-mature	ENSGALT00000086930	162	-33.67	162	-33.67	1726126	22	768	254		protein_coding	GO:0046872
ENSGALG00000042764	gga-novel-100-mature	ENSGALT00000068162	155	-30.2	155	-30.2	1726255	22	4331	3465	COG5	protein_coding	GO:0017119; GO:0006891; GO:0005654; GO:0005794
ENSGALG00000043355	gga-novel-100-mature	ENSGALT00000069091	164	-31.88	164	-31.88	1726295	22	5607	5132	CELSR1	protein_coding	GO:0016020; GO:0016021; GO:0005509; GO:0004930; GO:0007165; GO:0007186; GO:0007155; GO:0007156; GO:0005886; GO:0004888; GO:0001736; GO:0001764; GO:0001843; GO:0007166; GO:0007266; GO:0007626; GO:0009952; GO:0032956; GO:0042060; GO:0042249; GO:0042472; GO:0045176; GO:0060488; GO:0060489; GO:0060490; GO:0090179; GO:0090251; GO:0005654
ENSGALG00000043355	gga-novel-100-mature	ENSGALT00000060656	164	-31.88	164	-31.88	1726296	22	8461	7986	CELSR1	protein_coding	GO:0016020; GO:0016021; GO:0005509; GO:0004930; GO:0007165; GO:0007186; GO:0007155; GO:0007156; GO:0005886; GO:0004888; GO:0001736; GO:0001764; GO:0001843; GO:0007166; GO:0007266; GO:0007626; GO:0009952; GO:0032956; GO:0042060; GO:0042249; GO:0042472; GO:0045176; GO:0060488; GO:0060489; GO:0060490; GO:0090179; GO:0090251; GO:0005654
ENSGALG00000019336	gga-novel-100-mature	ENSGALT00000030640	162	-35.85	162	-35.85	1726713	22	2154	2062	CEP83	protein_coding	GO:0060271; GO:0005814; GO:0048278; GO:0051660
ENSGALG00000012556	gga-novel-100-mature	ENSGALT00000066125	158	-30.6	158	-30.6	1727051	22	1539	1104		protein_coding
ENSGALG00000012556	gga-novel-100-mature	ENSGALT00000020504	158	-30.6	158	-30.6	1727052	22	1701	1266		protein_coding
ENSGALG00000030607	gga-novel-100-mature	ENSGALT00000073784	159	-30.08	159	-30.08	1727093	22	1332	21	CHST11	protein_coding	GO:0016740; GO:0016020; GO:0016021; GO:0000139; GO:0005794; GO:0008146; GO:0005975; GO:0001537; GO:0047756; GO:0050659; GO:0002063; GO:0007585; GO:0009791; GO:0016051; GO:0030204; GO:0030206; GO:0030326; GO:0030512; GO:0033037; GO:0036342; GO:0042127; GO:0042733; GO:0043066; GO:0048589; GO:0048703; GO:0048704; GO:0051216
ENSGALG00000012890	gga-novel-100-mature	ENSGALT00000021020	172	-36.97	172	-36.97	1727189	22	3144	96	DGKI	protein_coding	GO:0000166; GO:0005524; GO:0016301; GO:0016740; GO:0016310; GO:0035556; GO:0008152; GO:0007165; GO:0098793; GO:0003951; GO:0004143; GO:0007205; GO:0034260; GO:0005095; GO:0017016; GO:0007269; GO:0043087; GO:0046579; GO:0046834; GO:0046959; GO:0051966; GO:0060079; GO:1900452; GO:0005634; GO:0005654; GO:0005737; GO:0032045; GO:0032991; GO:0043197; GO:0045202; GO:0048471	gga00561:418124; gga00564:418124; gga04070:418124
ENSGALG00000012944	gga-novel-100-mature	ENSGALT00000021113	154	-30.82	154	-30.82	1727213	22	4268	18		protein_coding
ENSGALG00000012975	gga-novel-100-mature	ENSGALT00000021171	166	-31.32	166	-31.32	1727225	22	3147	567		protein_coding	GO:0005086; GO:0032012; GO:0030036	gga04144:418146
ENSGALG00000045225	gga-novel-100-mature	ENSGALT00000090250	163	-36.59	163	-36.59	1727392	22	1233	968		protein_coding
ENSGALG00000040393	gga-novel-100-mature	ENSGALT00000050822	153	-34.97	153	-34.97	1727463	22	1207	131	BORCS5	protein_coding	GO:0032418; GO:0072384; GO:0005873; GO:0031224; GO:0098574; GO:0099078; GO:0016020; GO:0005764; GO:0005765
ENSGALG00000041494	gga-novel-103-mature	ENSGALT00000081071	168	-31.04	168	-31.04	1734710	23	9310	2509	GOLGB1	protein_coding	GO:0016020; GO:0016021; GO:0005794; GO:1905793; GO:0005793; GO:0005801
ENSGALG00000013926	gga-novel-103-mature	ENSGALT00000022573	169	-32.17	169	-32.17	1734866	23	3160	1683	DCLRE1C	protein_coding	GO:0090305; GO:0000014; GO:0008409; GO:0000723; GO:0006302; GO:0006310; GO:0010212; GO:0030183; GO:0033151; GO:0051276; GO:0005654; GO:0005794; GO:0070419	gga03450:430764
ENSGALG00000038467	gga-novel-103-mature	ENSGALT00000066608	159	-31.89	159	-31.89	1735022	23	5100	3854	SELENOO	protein_coding	GO:0005739
ENSGALG00000009875	gga-novel-103-mature	ENSGALT00000016055	163	-31.98	163	-31.98	1735220	23	479	28	HMGA2	protein_coding	GO:0003677; GO:0005634; GO:0006355; GO:0000785; GO:0010628; GO:0044212; GO:0010564
ENSGALG00000011856	gga-novel-103-mature	ENSGALT00000019343	163	-33.87	163	-33.87	1735548	23	378	303	FMC1	protein_coding	GO:0033615; GO:0050995; GO:0061469; GO:0005739
ENSGALG00000011863	gga-novel-103-mature	ENSGALT00000019356	150	-30.83	150	-30.83	1735554	23	3161	3088	POLDIP3	protein_coding	GO:0003676; GO:0003723; GO:0006406; GO:0016973; GO:0016607; GO:0036464
ENSGALG00000011897	gga-novel-103-mature	ENSGALT00000019418	166	-32.79	166	-32.79	1735567	23	1606	52	SMDT1	protein_coding	GO:0036444; GO:0051560; GO:1990246; GO:0006851; GO:0005634; GO:0005739; GO:0031305
ENSGALG00000011950	gga-novel-103-mature	ENSGALT00000019494	165	-33.6	165	-33.6	1735590	23	2746	1342	ACO2	protein_coding	GO:0046872; GO:0051536; GO:0008152; GO:0005739; GO:0016829; GO:0003994; GO:0051539; GO:0006099; GO:0005506; GO:0006101; GO:0043209	gga00020:374009; gga00630:374009
ENSGALG00000011950	gga-novel-103-mature	ENSGALT00000069687	165	-33.6	165	-33.6	1735592	23	2376	1329	ACO2	protein_coding	GO:0046872; GO:0051536; GO:0008152; GO:0005739; GO:0016829; GO:0003994; GO:0051539; GO:0006099; GO:0005506; GO:0006101; GO:0043209	gga00020:374009; gga00630:374009
ENSGALG00000011950	gga-novel-103-mature	ENSGALT00000079640	165	-33.6	165	-33.6	1735593	23	2331	1284	ACO2	protein_coding	GO:0046872; GO:0051536; GO:0008152; GO:0005739; GO:0016829; GO:0003994; GO:0051539; GO:0006099; GO:0005506; GO:0006101; GO:0043209	gga00020:374009; gga00630:374009
ENSGALG00000011970	gga-novel-103-mature	ENSGALT00000019527	169	-34.78	169	-34.78	1735601	23	2691	1537	CHADL	protein_coding	GO:0005518; GO:0098633; GO:0032331; GO:1904027; GO:0031012
ENSGALG00000028230	gga-novel-103-mature	ENSGALT00000043362	153	-30.32	153	-30.32	1735646	23	2097	431	SUN2	protein_coding	GO:0016020; GO:0016021; GO:0034993; GO:0005639; GO:0043495; GO:0006998; GO:0090286; GO:0005635; GO:0005521; GO:0042802; GO:0021817; GO:0030335; GO:0031022; GO:0051642; GO:0090292; GO:0000784; GO:0000794; GO:0005637; GO:0031965
ENSGALG00000012236	gga-novel-103-mature	ENSGALT00000019979	156	-34.41	156	-34.41	1735654	23	1591	187	DMC1	protein_coding	GO:0000166; GO:0005524; GO:0003677; GO:0005634; GO:0008094; GO:0006281; GO:0007131; GO:0006259; GO:0003697; GO:0005654; GO:0003690; GO:0006312; GO:0004520; GO:0000150; GO:0000400; GO:0010212; GO:0042148; GO:0070192; GO:0000794; GO:0000730; GO:0001541; GO:0001556; GO:0007129; GO:0007141; GO:0007276; GO:0007283; GO:0007286; GO:0000781; GO:0005694
ENSGALG00000012694	gga-novel-103-mature	ENSGALT00000020722	163	-33.74	163	-33.74	1735778	23	940	59	C12orf45	protein_coding
ENSGALG00000028444	gga-novel-103-mature	ENSGALT00000043379	164	-31.1	164	-31.1	1735868	23	1409	1232	TMEM178B	protein_coding	GO:0016020; GO:0016021
ENSGALG00000038710	gga-novel-103-mature	ENSGALT00000058240	160	-30.97	160	-30.97	1736150	23	1610	98	MANSC1	protein_coding	GO:0016020; GO:0016021
ENSGALG00000039682	gga-novel-114-mature	ENSGALT00000053187	168	-37.92	168	-37.92	1766567	24	2559	963	HCLS1	protein_coding	GO:0003779; GO:0030041	gga04530:426867
ENSGALG00000043178	gga-novel-114-mature	ENSGALT00000080345	166	-30.79	166	-30.79	1766581	24	9263	1506		protein_coding	GO:0043087; GO:0019208
ENSGALG00000043178	gga-novel-114-mature	ENSGALT00000049401	166	-30.79	166	-30.79	1766582	24	5844	1686		protein_coding	GO:0043087; GO:0019208
ENSGALG00000043178	gga-novel-114-mature	ENSGALT00000064156	166	-30.79	166	-30.79	1766583	24	5649	1506		protein_coding	GO:0043087; GO:0019208
ENSGALG00000043178	gga-novel-114-mature	ENSGALT00000066854	166	-30.79	166	-30.79	1766584	24	5820	1506		protein_coding	GO:0043087; GO:0019208
ENSGALG00000034992	gga-novel-114-mature	ENSGALT00000054492	174	-30.06	174	-30.06	1766716	24	2287	2132	FRMD4A	protein_coding	GO:0030674; GO:0090162; GO:0005923
ENSGALG00000034992	gga-novel-114-mature	ENSGALT00000059565	174	-30.06	174	-30.06	1766717	24	2165	2041	FRMD4A	protein_coding	GO:0030674; GO:0090162; GO:0005923
ENSGALG00000043355	gga-novel-114-mature	ENSGALT00000060656	150	-31.92	150	-31.92	1766840	24	8461	1906	CELSR1	protein_coding	GO:0016020; GO:0016021; GO:0005509; GO:0004930; GO:0007165; GO:0007186; GO:0007155; GO:0007156; GO:0005886; GO:0004888; GO:0001736; GO:0001764; GO:0001843; GO:0007166; GO:0007266; GO:0007626; GO:0009952; GO:0032956; GO:0042060; GO:0042249; GO:0042472; GO:0045176; GO:0060488; GO:0060489; GO:0060490; GO:0090179; GO:0090251; GO:0005654
ENSGALG00000009530	gga-novel-114-mature	ENSGALT00000030693	174	-30.3	174	-30.3	1766988	24	2706	157	PDZRN4	protein_coding
ENSGALG00000010246	gga-novel-114-mature	ENSGALT00000016660	163	-30.36	163	-30.36	1767158	24	6616	526	OSBPL8	protein_coding	GO:0016020; GO:0016021; GO:0006869; GO:0001786; GO:0005548; GO:0015485; GO:0070273; GO:0010891; GO:0015914; GO:0030336; GO:0032148; GO:0045444; GO:0046628; GO:0051897; GO:0090204; GO:2001275; GO:0031965
ENSGALG00000010246	gga-novel-114-mature	ENSGALT00000055735	163	-30.36	163	-30.36	1767159	24	2735	563	OSBPL8	protein_coding	GO:0016020; GO:0016021; GO:0006869; GO:0001786; GO:0005548; GO:0015485; GO:0070273; GO:0010891; GO:0015914; GO:0030336; GO:0032148; GO:0045444; GO:0046628; GO:0051897; GO:0090204; GO:2001275; GO:0031965
ENSGALG00000011856	gga-novel-114-mature	ENSGALT00000019343	165	-31.02	165	-31.02	1767404	24	378	203	FMC1	protein_coding	GO:0033615; GO:0050995; GO:0061469; GO:0005739
ENSGALG00000041607	gga-novel-114-mature	ENSGALT00000057428	163	-32.8	163	-32.8	1767461	24	552	414		protein_coding
ENSGALG00000029810	gga-novel-114-mature	ENSGALT00000068896	163	-33.15	163	-33.15	1767477	24	964	115	RPS19BP1	protein_coding	GO:0019899; GO:0005634; GO:0005654; GO:0005730; GO:0005829
ENSGALG00000014189	gga-novel-124-mature	ENSGALT00000022945	170	-30.91	170	-30.91	1796923	25	2396	734	SULT4A1	protein_coding	GO:0016740; GO:0008146; GO:0042802; GO:0006790
ENSGALG00000008032	gga-novel-128-mature	ENSGALT00000013029	157	-32.81	157	-32.81	1807344	22	1302	888		protein_coding	GO:0016020; GO:0016021; GO:0004930; GO:0007186; GO:0005887; GO:0042277; GO:0032870; GO:1901652
ENSGALG00000007917	gga-novel-128-mature	ENSGALT00000012857	154	-31.97	154	-31.97	1807356	22	5322	3250	LAMB4	protein_coding		gga04512:396076; gga04510:396076
ENSGALG00000011459	gga-novel-128-mature	ENSGALT00000018685	171	-32.4	171	-32.4	1807826	22	2259	57		protein_coding
ENSGALG00000011970	gga-novel-128-mature	ENSGALT00000019527	167	-33.66	167	-33.66	1808001	22	2691	31	CHADL	protein_coding	GO:0005518; GO:0098633; GO:0032331; GO:1904027; GO:0031012
ENSGALG00000009532	gga-novel-137-mature	ENSGALT00000015515	174	-31.39	174	-31.39	1833598	24	3044	1515	GXYLT1	protein_coding	GO:0016740; GO:0016757; GO:0035252; GO:0016266	gga00514:417789
ENSGALG00000011894	gga-novel-137-mature	ENSGALT00000019412	178	-30.65	178	-30.65	1834028	24	2810	2521	CYP2D6	protein_coding	GO:0016020; GO:0016021; GO:0055114; GO:0046872; GO:0016491; GO:0005506; GO:0020037; GO:0004497; GO:0016705; GO:0016712; GO:0008395; GO:0019369	gga00140:417981
ENSGALG00000025881	gga-novel-137-mature	ENSGALT00000044611	165	-33.99	165	-33.99	1834179	24	4169	1765		protein_coding	GO:0016020; GO:0016021	gga04060:771315; gga04210:771315
ENSGALG00000012944	gga-novel-137-mature	ENSGALT00000021113	171	-31.12	171	-31.12	1834365	24	4268	1093		protein_coding
ENSGALG00000029446	gga-novel-138-mature	ENSGALT00000058080	158	-33.08	158	-33.08	1836175	22	1378	76		protein_coding	GO:0016020; GO:0016021
ENSGALG00000033226	gga-novel-138-mature	ENSGALT00000054797	168	-34.2	168	-34.2	1836222	22	1840	31	FAM107B	protein_coding	GO:0007605
ENSGALG00000033226	gga-novel-138-mature	ENSGALT00000050731	168	-34.2	168	-34.2	1836223	22	1757	35	FAM107B	protein_coding	GO:0007605
ENSGALG00000008009	gga-novel-138-mature	ENSGALT00000013000	176	-43.08	176	-43.08	1836306	22	1945	53	BCAP29	protein_coding	GO:0016020; GO:0016021; GO:0006886; GO:0005783; GO:0005789; GO:0006888; GO:0070973
ENSGALG00000040272	gga-novel-138-mature	ENSGALT00000070013	155	-30.01	155	-30.01	1836336	22	2016	17	ALG10	protein_coding	GO:0016020; GO:0016021; GO:0016757; GO:0005789; GO:0006488; GO:0004583; GO:0106073; GO:0007605; GO:0060117	gga00510:426734
ENSGALG00000031527	gga-novel-138-mature	ENSGALT00000054219	175	-38.09	175	-38.09	1836397	22	1005	38	ARL8BL	protein_coding	GO:0000166; GO:0005622; GO:0005525
ENSGALG00000008941	gga-novel-138-mature	ENSGALT00000014537	170	-39.38	170	-39.38	1836416	22	1350	144	FEZF1	protein_coding	GO:0003676; GO:0000978; GO:0001078; GO:0043565; GO:0044212; GO:0000122; GO:0001764; GO:0007411; GO:0008285; GO:0021537; GO:0021772; GO:0021797; GO:0030900; GO:0043697; GO:0045666; GO:0045893; GO:0050767; GO:0005634; GO:0005829
ENSGALG00000033295	gga-novel-138-mature	ENSGALT00000082770	157	-31.81	157	-31.81	1836453	22	4585	350	CAV2	protein_coding	GO:0016020; GO:0016021; GO:0000139; GO:0005794; GO:0005886; GO:0019901; GO:0030674; GO:0032947; GO:0042803; GO:0046982; GO:0097110; GO:0001937; GO:0001938; GO:0006906; GO:0007005; GO:0007029; GO:0007088; GO:0008285; GO:0008286; GO:0016050; GO:0019065; GO:0030512; GO:0043410; GO:0043547; GO:0044791; GO:0044794; GO:0048278; GO:0048741; GO:0051259; GO:0060161; GO:0070836; GO:0002080; GO:0005622; GO:…	gga04144:417772; gga04510:417772
ENSGALG00000033295	gga-novel-138-mature	ENSGALT00000090248	157	-31.81	157	-31.81	1836454	22	1380	204	CAV2	protein_coding	GO:0016020; GO:0016021; GO:0000139; GO:0005794; GO:0005886; GO:0019901; GO:0030674; GO:0032947; GO:0042803; GO:0046982; GO:0097110; GO:0001937; GO:0001938; GO:0006906; GO:0007005; GO:0007029; GO:0007088; GO:0008285; GO:0008286; GO:0016050; GO:0019065; GO:0030512; GO:0043410; GO:0043547; GO:0044791; GO:0044794; GO:0048278; GO:0048741; GO:0051259; GO:0060161; GO:0070836; GO:0002080; GO:0005622; GO:…	gga04144:417772; gga04510:417772
ENSGALG00000009556	gga-novel-138-mature	ENSGALT00000015558	153	-30.81	153	-30.81	1836504	22	2762	1	PRICKLE1	protein_coding	GO:0046872; GO:0008270; GO:0001843; GO:0006606; GO:0031398; GO:0032436; GO:0035904; GO:0045892; GO:0060976; GO:0090090; GO:2000691; GO:0005634; GO:0005829; GO:0031965	gga04310:417793
ENSGALG00000009873	gga-novel-138-mature	ENSGALT00000016052	156	-33.05	156	-33.05	1836577	22	2399	951	LEMD3	protein_coding	GO:0016020; GO:0016021; GO:0001525; GO:0005639; GO:0006998; GO:0031490; GO:0030514; GO:0070197; GO:1902531; GO:0005637; GO:0006997; GO:0030512; GO:0032926; GO:0031965
ENSGALG00000009975	gga-novel-138-mature	ENSGALT00000088659	154	-34.81	154	-34.81	1836616	22	1920	33	CCT2	protein_coding	GO:0000166; GO:0005524; GO:0005737; GO:0051082; GO:0006457; GO:0044183; GO:0006458; GO:0061077; GO:0005832; GO:0031625; GO:0007339; GO:0032212; GO:0050821; GO:0051086; GO:0051131; GO:0051973; GO:0090666; GO:1901998; GO:1904851; GO:1904874; GO:0002199; GO:0005829; GO:0005874; GO:0043209; GO:0044297
ENSGALG00000009975	gga-novel-138-mature	ENSGALT00000016215	154	-34.81	154	-34.81	1836617	22	1983	30	CCT2	protein_coding	GO:0000166; GO:0005524; GO:0005737; GO:0051082; GO:0006457; GO:0044183; GO:0006458; GO:0061077; GO:0005832; GO:0031625; GO:0007339; GO:0032212; GO:0050821; GO:0051086; GO:0051131; GO:0051973; GO:0090666; GO:1901998; GO:1904851; GO:1904874; GO:0002199; GO:0005829; GO:0005874; GO:0043209; GO:0044297
ENSGALG00000011897	gga-novel-138-mature	ENSGALT00000019418	161	-34.53	161	-34.53	1836927	22	1606	85	SMDT1	protein_coding	GO:0036444; GO:0051560; GO:1990246; GO:0006851; GO:0005634; GO:0005739; GO:0031305
ENSGALG00000011897	gga-novel-138-mature	ENSGALT00000046629	161	-34.53	161	-34.53	1836928	22	261	52	SMDT1	protein_coding	GO:0036444; GO:0051560; GO:1990246; GO:0006851; GO:0005634; GO:0005739; GO:0031305
ENSGALG00000036867	gga-novel-138-mature	ENSGALT00000047675	179	-46.15	179	-46.15	1837002	22	1395	564	CBX6	protein_coding	GO:0005634; GO:0003727; GO:0000122; GO:0000792; GO:0031519
ENSGALG00000042365	gga-novel-138-mature	ENSGALT00000057326	157	-32.2	157	-32.2	1837059	22	3228	2669	CARD10	protein_coding	GO:0005622; GO:0042981; GO:0007250; GO:0090051; GO:1900182
ENSGALG00000042365	gga-novel-138-mature	ENSGALT00000064012	157	-32.2	157	-32.2	1837060	22	3427	2868	CARD10	protein_coding	GO:0005622; GO:0042981; GO:0007250; GO:0090051; GO:1900182
ENSGALG00000012834	gga-novel-138-mature	ENSGALT00000020934	155	-32.47	155	-32.47	1837200	22	1297	209	AKR1D1	protein_coding	GO:0055114; GO:0016491; GO:0005829; GO:0047568; GO:0006699; GO:0006707; GO:0007586; GO:0008207; GO:0008209	gga00120:418107; gga00140:418107
ENSGALG00000012834	gga-novel-138-mature	ENSGALT00000079358	155	-32.47	155	-32.47	1837201	22	1098	129	AKR1D1	protein_coding	GO:0055114; GO:0016491; GO:0005829; GO:0047568; GO:0006699; GO:0006707; GO:0007586; GO:0008207; GO:0008209	gga00120:418107; gga00140:418107
ENSGALG00000012834	gga-novel-138-mature	ENSGALT00000066172	155	-32.47	155	-32.47	1837202	22	928	127	AKR1D1	protein_coding	GO:0055114; GO:0016491; GO:0005829; GO:0047568; GO:0006699; GO:0006707; GO:0007586; GO:0008207; GO:0008209	gga00120:418107; gga00140:418107
ENSGALG00000012834	gga-novel-138-mature	ENSGALT00000089167	155	-32.47	155	-32.47	1837203	22	1237	127	AKR1D1	protein_coding	GO:0055114; GO:0016491; GO:0005829; GO:0047568; GO:0006699; GO:0006707; GO:0007586; GO:0008207; GO:0008209	gga00120:418107; gga00140:418107
ENSGALG00000012834	gga-novel-138-mature	ENSGALT00000051781	155	-32.47	155	-32.47	1837204	22	921	3	AKR1D1	protein_coding	GO:0055114; GO:0016491; GO:0005829; GO:0047568; GO:0006699; GO:0006707; GO:0007586; GO:0008207; GO:0008209	gga00120:418107; gga00140:418107
ENSGALG00000012834	gga-novel-138-mature	ENSGALT00000087705	155	-32.47	155	-32.47	1837205	22	1087	1	AKR1D1	protein_coding	GO:0055114; GO:0016491; GO:0005829; GO:0047568; GO:0006699; GO:0006707; GO:0007586; GO:0008207; GO:0008209	gga00120:418107; gga00140:418107
ENSGALG00000033887	gga-novel-138-mature	ENSGALT00000053635	325	-68.77	165	-37.08	1837301	22	3264	181 85	IL17RA	protein_coding	GO:0016020; GO:0016021; GO:0005102; GO:0032747; GO:0050729; GO:0050832; GO:0071621; GO:0072537; GO:1900017; GO:2000664; GO:2000667; GO:0005886	gga04060:418158
ENSGALG00000014186	gga-novel-138-mature	ENSGALT00000054022	159	-30.28	159	-30.28	1837463	22	1592	151	MPPED1	protein_coding	GO:0016787
ENSGALG00000019261	gga-novel-138-mature	ENSGALT00000022983	167	-39.3	167	-39.3	1837480	22	2240	40	ARHGAP8	protein_coding	GO:0007165; GO:0005737; GO:0043087
ENSGALG00000035824	gga-novel-149-mature	ENSGALT00000082928	166	-30.98	166	-30.98	1867932	20	3486	1156	ARSA	protein_coding	GO:0003824; GO:0008152; GO:0008484; GO:0007339; GO:0005886; GO:0016021	gga00600:426863; gga04142:426863
ENSGALG00000035824	gga-novel-149-mature	ENSGALT00000048685	166	-30.98	166	-30.98	1867934	20	3506	1156	ARSA	protein_coding	GO:0003824; GO:0008152; GO:0008484; GO:0007339; GO:0005886; GO:0016021	gga00600:426863; gga04142:426863
ENSGALG00000008169	gga-novel-149-mature	ENSGALT00000013282	153	-32.1	153	-32.1	1867978	20	2331	42	GDI2	protein_coding	GO:0005737; GO:0043547; GO:0050790; GO:0005096; GO:0015031; GO:0007264; GO:0005092; GO:0005093; GO:0005794; GO:0043209; GO:0005622
ENSGALG00000008169	gga-novel-149-mature	ENSGALT00000071312	153	-32.1	153	-32.1	1867979	20	2257	30	GDI2	protein_coding	GO:0005737; GO:0043547; GO:0050790; GO:0005096; GO:0015031; GO:0007264; GO:0005092; GO:0005093; GO:0005794; GO:0043209; GO:0005622
ENSGALG00000008169	gga-novel-149-mature	ENSGALT00000087479	153	-32.1	153	-32.1	1867980	20	1911	22	GDI2	protein_coding	GO:0005737; GO:0043547; GO:0050790; GO:0005096; GO:0015031; GO:0007264; GO:0005092; GO:0005093; GO:0005794; GO:0043209; GO:0005622
ENSGALG00000008169	gga-novel-149-mature	ENSGALT00000057860	153	-32.1	153	-32.1	1867981	20	1716	2	GDI2	protein_coding	GO:0005737; GO:0043547; GO:0050790; GO:0005096; GO:0015031; GO:0007264; GO:0005092; GO:0005093; GO:0005794; GO:0043209; GO:0005622
ENSGALG00000006690	gga-novel-149-mature	ENSGALT00000089888	166	-32.51	166	-32.51	1868051	20	1108	94	ECHDC3	protein_coding	GO:0003824; GO:0008152
ENSGALG00000035201	gga-novel-149-mature	ENSGALT00000070427	160	-30.16	160	-30.16	1868080	20	2140	2005		protein_coding	GO:0000166; GO:0005524
ENSGALG00000013920	gga-novel-149-mature	ENSGALT00000029187	159	-32.72	159	-32.72	1868081	20	4254	3	SUV39H2	protein_coding	GO:0016740; GO:0005634; GO:0046872; GO:0006351; GO:0006355; GO:0008168; GO:0032259; GO:0008270; GO:0006325; GO:0005694; GO:0018024; GO:0034968; GO:0051567; GO:0030154; GO:0007049; GO:0000775; GO:0046974; GO:1904047; GO:0000122; GO:0006333; GO:0006338; GO:0071456; GO:0000785	gga00310:426314
ENSGALG00000038981	gga-novel-149-mature	ENSGALT00000060943	161	-36.69	161	-36.69	1868165	20	2192	1696	CBLL1	protein_coding	GO:0016740; GO:0005634; GO:0046872; GO:0007275; GO:0005737; GO:0005654; GO:0016567; GO:0004842; GO:0016607; GO:0061630; GO:0030155; GO:0030335; GO:0042802; GO:0007162; GO:0045807; GO:0080009; GO:0036396
ENSGALG00000038981	gga-novel-149-mature	ENSGALT00000083666	161	-36.69	161	-36.69	1868166	20	676	182	CBLL1	protein_coding	GO:0016740; GO:0005634; GO:0046872; GO:0007275; GO:0005737; GO:0005654; GO:0016567; GO:0004842; GO:0016607; GO:0061630; GO:0030155; GO:0030335; GO:0042802; GO:0007162; GO:0045807; GO:0080009; GO:0036396
ENSGALG00000009595	gga-novel-149-mature	ENSGALT00000074174	159	-30.33	159	-30.33	1868366	20	4038	3501	TWF1	protein_coding	GO:0005622; GO:0003779; GO:0003785; GO:0004713; GO:0005524; GO:0005546; GO:0044877; GO:0010613; GO:0018108; GO:0030837; GO:0042989; GO:0043538; GO:0051016; GO:0005829; GO:0005911; GO:0015629; GO:0030016; GO:0030175; GO:0032587; GO:0048471
ENSGALG00000009638	gga-novel-149-mature	ENSGALT00000015694	150	-30.63	150	-30.63	1868377	20	6035	133	ANO6	protein_coding	GO:0016020; GO:0016021; GO:0046983; GO:0007596; GO:1902476; GO:0061588; GO:0005227; GO:0005229; GO:0005244; GO:0005247; GO:0017128; GO:0042803; GO:0002407; GO:0002543; GO:0006812; GO:0006821; GO:0017121; GO:0030501; GO:0032060; GO:0034767; GO:0035590; GO:0035630; GO:0035725; GO:0043065; GO:0045794; GO:0046931; GO:0060100; GO:0061589; GO:0061590; GO:0061591; GO:0070588; GO:0090026; GO:0097045; GO:…
ENSGALG00000010958	gga-novel-149-mature	ENSGALT00000072352	164	-32.67	164	-32.67	1868546	20	5187	3582	PPFIA2	protein_coding	GO:0045202
ENSGALG00000010958	gga-novel-149-mature	ENSGALT00000054646	164	-32.67	164	-32.67	1868547	20	5345	3647	PPFIA2	protein_coding	GO:0045202
ENSGALG00000010958	gga-novel-149-mature	ENSGALT00000072987	164	-32.67	164	-32.67	1868548	20	5252	3647	PPFIA2	protein_coding	GO:0045202
ENSGALG00000010958	gga-novel-149-mature	ENSGALT00000017834	164	-32.67	164	-32.67	1868549	20	3801	3560	PPFIA2	protein_coding	GO:0045202
ENSGALG00000011809	gga-novel-149-mature	ENSGALT00000019272	159	-31.7	159	-31.7	1868756	20	2766	2240		protein_coding	GO:0016020; GO:0016021; GO:0005216; GO:0006811; GO:0034220; GO:0038023; GO:0007165; GO:0004970; GO:0035235; GO:0060079; GO:0045202; GO:0008021; GO:0043005; GO:0046982; GO:0004972; GO:0005234; GO:0007613; GO:0014049; GO:0043408; GO:0017146; GO:0042734; GO:0045211
ENSGALG00000011966	gga-novel-149-mature	ENSGALT00000019518	169	-32.38	169	-32.38	1868816	20	2633	55	RANGAP1	protein_coding	GO:0007165; GO:0005096; GO:0003723; GO:0008536; GO:0046826; GO:0090630; GO:0000776; GO:0005635; GO:0005737; GO:0005829; GO:0016235; GO:0031965; GO:0043231; GO:0048471	gga03013:417997
ENSGALG00000012823	gga-novel-149-mature	ENSGALT00000020916	155	-33.45	155	-33.45	1869055	20	3498	689	TRIM24	protein_coding	GO:0046872; GO:0008270; GO:0005622; GO:0005737; GO:0002039; GO:0003682; GO:0003713; GO:0004672; GO:0004842; GO:0016922; GO:0034056; GO:0043565; GO:0061630; GO:0070577; GO:0006468; GO:0008285; GO:0010628; GO:0016567; GO:0030163; GO:0031647; GO:0042981; GO:0045892; GO:0045893; GO:0046777; GO:0055074; GO:0070562; GO:0071391; GO:1901796; GO:0005634; GO:0005654; GO:0005719; GO:0005726
ENSGALG00000012890	gga-novel-149-mature	ENSGALT00000021020	153	-31.48	153	-31.48	1869093	20	3144	149	DGKI	protein_coding	GO:0000166; GO:0005524; GO:0016301; GO:0016740; GO:0016310; GO:0035556; GO:0008152; GO:0007165; GO:0098793; GO:0003951; GO:0004143; GO:0007205; GO:0034260; GO:0005095; GO:0017016; GO:0007269; GO:0043087; GO:0046579; GO:0046834; GO:0046959; GO:0051966; GO:0060079; GO:1900452; GO:0005634; GO:0005654; GO:0005737; GO:0032045; GO:0032991; GO:0043197; GO:0045202; GO:0048471	gga00561:418124; gga00564:418124; gga04070:418124
ENSGALG00000013022	gga-novel-149-mature	ENSGALT00000021261	161	-31.71	161	-31.71	1869155	20	6246	3240	CACNA1C	protein_coding	GO:0016020; GO:0016021; GO:0055085; GO:0005216; GO:0005244; GO:0005245; GO:0005262; GO:0006811; GO:0006816; GO:0034765; GO:0070588; GO:0005891; GO:0005886; GO:0086010; GO:0008331; GO:0005516; GO:0051393; GO:0086007; GO:0086056; GO:0002520; GO:0007204; GO:0007507; GO:0035115; GO:0043010; GO:0061337; GO:0061577; GO:0086002; GO:0086012; GO:0086045; GO:0086091; GO:0098911; GO:0098912; GO:0005737; GO:…	gga04010:395891; gga04020:395891; gga04912:395891; gga04260:395891; gga04261:395891; gga04270:395891
ENSGALG00000013022	gga-novel-149-mature	ENSGALT00000054139	161	-31.71	161	-31.71	1869156	20	6234	3240	CACNA1C	protein_coding	GO:0016020; GO:0016021; GO:0055085; GO:0005216; GO:0005244; GO:0005245; GO:0005262; GO:0006811; GO:0006816; GO:0034765; GO:0070588; GO:0005891; GO:0005886; GO:0086010; GO:0008331; GO:0005516; GO:0051393; GO:0086007; GO:0086056; GO:0002520; GO:0007204; GO:0007507; GO:0035115; GO:0043010; GO:0061337; GO:0061577; GO:0086002; GO:0086012; GO:0086045; GO:0086091; GO:0098911; GO:0098912; GO:0005737; GO:…	gga04010:395891; gga04020:395891; gga04912:395891; gga04260:395891; gga04261:395891; gga04270:395891
ENSGALG00000036255	gga-novel-149-mature	ENSGALT00000048993	162	-35.38	162	-35.38	1869351	20	1401	459	WNT7B	protein_coding	GO:0010469; GO:0005576; GO:0005102; GO:0007275; GO:0016055; GO:0005615; GO:0005109; GO:0030182; GO:0045165; GO:0070307; GO:0048018; GO:0021871; GO:0048144; GO:0060070; GO:0071300; GO:0072089	gga04310:427937; gga04150:427937; gga04916:427937
ENSGALG00000036255	gga-novel-149-mature	ENSGALT00000050637	162	-35.38	162	-35.38	1869352	20	1134	192	WNT7B	protein_coding	GO:0010469; GO:0005576; GO:0005102; GO:0007275; GO:0016055; GO:0005615; GO:0005109; GO:0030182; GO:0045165; GO:0070307; GO:0048018; GO:0021871; GO:0048144; GO:0060070; GO:0071300; GO:0072089	gga04310:427937; gga04150:427937; gga04916:427937
ENSGALG00000044050	gga-novel-150-mature	ENSGALT00000086997	172	-35.42	172	-35.42	1870841	23	972	700		protein_coding
ENSGALG00000040369	gga-novel-150-mature	ENSGALT00000049952	162	-30.21	162	-30.21	1870912	23	1584	111	PFKFB3	protein_coding	GO:0005524; GO:0003824; GO:0008152; GO:0003873; GO:0006000; GO:0006003; GO:0046835; GO:0005654	gga00051:418247
ENSGALG00000040369	gga-novel-150-mature	ENSGALT00000068310	162	-30.21	162	-30.21	1870913	23	1635	111	PFKFB3	protein_coding	GO:0005524; GO:0003824; GO:0008152; GO:0003873; GO:0006000; GO:0006003; GO:0046835; GO:0005654	gga00051:418247
ENSGALG00000040369	gga-novel-150-mature	ENSGALT00000058431	162	-30.21	162	-30.21	1870914	23	1413	111	PFKFB3	protein_coding	GO:0005524; GO:0003824; GO:0008152; GO:0003873; GO:0006000; GO:0006003; GO:0046835; GO:0005654	gga00051:418247
ENSGALG00000040369	gga-novel-150-mature	ENSGALT00000083042	162	-30.21	162	-30.21	1870915	23	1584	111	PFKFB3	protein_coding	GO:0005524; GO:0003824; GO:0008152; GO:0003873; GO:0006000; GO:0006003; GO:0046835; GO:0005654	gga00051:418247
ENSGALG00000040369	gga-novel-150-mature	ENSGALT00000080464	162	-30.21	162	-30.21	1870916	23	1488	72	PFKFB3	protein_coding	GO:0005524; GO:0003824; GO:0008152; GO:0003873; GO:0006000; GO:0006003; GO:0046835; GO:0005654	gga00051:418247
ENSGALG00000037435	gga-novel-150-mature	ENSGALT00000071279	153	-30.06	153	-30.06	1870991	23	2802	1456		protein_coding	GO:0046872; GO:0045202; GO:0048786; GO:0007416
ENSGALG00000037435	gga-novel-150-mature	ENSGALT00000082888	153	-30.06	153	-30.06	1870992	23	2733	1387		protein_coding	GO:0046872; GO:0045202; GO:0048786; GO:0007416
ENSGALG00000037435	gga-novel-150-mature	ENSGALT00000057700	153	-30.06	153	-30.06	1870993	23	1239	34		protein_coding	GO:0046872; GO:0045202; GO:0048786; GO:0007416
ENSGALG00000009066	gga-novel-150-mature	ENSGALT00000014754	164	-32.47	164	-32.47	1871184	23	1391	255	KCND2	protein_coding	GO:0016020; GO:0016021; GO:0055085; GO:0005216; GO:0005244; GO:0006811; GO:0034765; GO:0005249; GO:0005267; GO:0006813; GO:0071805; GO:0008076; GO:0051260; GO:0005250; GO:0001508; GO:0019228; GO:0019233; GO:0045475; GO:0005887; GO:0030425; GO:0031226; GO:0043025; GO:0043197; GO:0045211
ENSGALG00000009104	gga-novel-150-mature	ENSGALT00000014827	153	-30.04	153	-30.04	1871185	23	8865	7268	ANKRD26	protein_coding
ENSGALG00000009104	gga-novel-150-mature	ENSGALT00000066040	153	-30.04	153	-30.04	1871186	23	6522	6109	ANKRD26	protein_coding
ENSGALG00000009104	gga-novel-150-mature	ENSGALT00000067573	153	-30.04	153	-30.04	1871187	23	6099	5686	ANKRD26	protein_coding
ENSGALG00000032986	gga-novel-150-mature	ENSGALT00000046985	163	-33.47	163	-33.47	1871190	23	4875	4850	CFTR	protein_coding	GO:0000166; GO:0005524; GO:0016020; GO:0016021; GO:0055085; GO:0005886; GO:0016887; GO:0042626; GO:0006811; GO:0016787; GO:0005254; GO:0006821; GO:0034707; GO:0005260; GO:0015106; GO:0015108; GO:0019869; GO:0019899; GO:0030165; GO:0051087; GO:0006695; GO:0006904; GO:0015701; GO:0030301; GO:0035377; GO:0035774; GO:0045921; GO:0048240; GO:0050891; GO:0051454; GO:0060081; GO:0071320; GO:1902161; GO:…	gga02010:100049619; gga04530:100049619
ENSGALG00000032986	gga-novel-150-mature	ENSGALT00000047691	163	-33.47	163	-33.47	1871191	23	4986	4961	CFTR	protein_coding	GO:0000166; GO:0005524; GO:0016020; GO:0016021; GO:0055085; GO:0005886; GO:0016887; GO:0042626; GO:0006811; GO:0016787; GO:0005254; GO:0006821; GO:0034707; GO:0005260; GO:0015106; GO:0015108; GO:0019869; GO:0019899; GO:0030165; GO:0051087; GO:0006695; GO:0006904; GO:0015701; GO:0030301; GO:0035377; GO:0035774; GO:0045921; GO:0048240; GO:0050891; GO:0051454; GO:0060081; GO:0071320; GO:1902161; GO:…	gga02010:100049619; gga04530:100049619
ENSGALG00000032986	gga-novel-150-mature	ENSGALT00000054667	163	-33.47	163	-33.47	1871192	23	4899	4874	CFTR	protein_coding	GO:0000166; GO:0005524; GO:0016020; GO:0016021; GO:0055085; GO:0005886; GO:0016887; GO:0042626; GO:0006811; GO:0016787; GO:0005254; GO:0006821; GO:0034707; GO:0005260; GO:0015106; GO:0015108; GO:0019869; GO:0019899; GO:0030165; GO:0051087; GO:0006695; GO:0006904; GO:0015701; GO:0030301; GO:0035377; GO:0035774; GO:0045921; GO:0048240; GO:0050891; GO:0051454; GO:0060081; GO:0071320; GO:1902161; GO:…	gga02010:100049619; gga04530:100049619
ENSGALG00000009572	gga-novel-150-mature	ENSGALT00000015593	161	-35.14	161	-35.14	1871257	23	5916	4723	ADAMTS20	protein_coding	GO:0046872; GO:0008270; GO:0006508; GO:0004222; GO:0008237; GO:0004175; GO:0009967; GO:0030198; GO:0043066; GO:0045636; GO:0048070; GO:0005615
ENSGALG00000009572	gga-novel-150-mature	ENSGALT00000078782	161	-35.14	161	-35.14	1871258	23	5721	4528	ADAMTS20	protein_coding	GO:0046872; GO:0008270; GO:0006508; GO:0004222; GO:0008237; GO:0004175; GO:0009967; GO:0030198; GO:0043066; GO:0045636; GO:0048070; GO:0005615
ENSGALG00000009604	gga-novel-150-mature	ENSGALT00000038779	163	-38.91	163	-38.91	1871269	23	2225	365	DBX2	protein_coding	GO:0003677; GO:0005634; GO:0006355; GO:0043565
ENSGALG00000009604	gga-novel-150-mature	ENSGALT00000090302	163	-38.91	163	-38.91	1871270	23	1344	134	DBX2	protein_coding	GO:0003677; GO:0005634; GO:0006355; GO:0043565
ENSGALG00000009604	gga-novel-150-mature	ENSGALT00000088057	163	-40.69	163	-40.69	1871271	23	1082	107	DBX2	protein_coding	GO:0003677; GO:0005634; GO:0006355; GO:0043565
ENSGALG00000009604	gga-novel-150-mature	ENSGALT00000089323	163	-38.91	163	-38.91	1871272	23	913	137	DBX2	protein_coding	GO:0003677; GO:0005634; GO:0006355; GO:0043565
ENSGALG00000011682	gga-novel-150-mature	ENSGALT00000038170	164	-30.95	164	-30.95	1871575	23	2485	97	CNOT4	protein_coding	GO:0046872; GO:0003676; GO:0003723; GO:0004842; GO:0000288; GO:0006511; GO:0045652; GO:0051865; GO:0030014	gga03018:417936
ENSGALG00000045762	gga-novel-150-mature	ENSGALT00000088808	168	-36.73	168	-36.73	1871689	23	657	250		protein_coding
ENSGALG00000012034	gga-novel-150-mature	ENSGALT00000019639	168	-35.25	168	-35.25	1871727	23	1542	1155	ADSL	protein_coding	GO:0003824; GO:0016829; GO:0006164; GO:0006189; GO:0044208; GO:0004018; GO:0070626; GO:0009152	gga00230:396540; gga00250:396540
ENSGALG00000035051	gga-novel-150-mature	ENSGALT00000081102	160	-30.52	160	-30.52	1871731	23	6498	1620	CACNA1I	protein_coding	GO:0016020; GO:0016021; GO:0055085; GO:0005216; GO:0005245; GO:0006811; GO:0070588; GO:0005891; GO:0008332; GO:0070509; GO:0019228; GO:0030317; GO:0030431	gga04010:427900; gga04020:427900
ENSGALG00000012619	gga-novel-150-mature	ENSGALT00000020600	161	-30.6	161	-30.6	1871866	23	2406	1711		protein_coding	GO:0003677; GO:0005634; GO:0006351; GO:0006355; GO:0003676; GO:0006366; GO:1990226
ENSGALG00000012619	gga-novel-150-mature	ENSGALT00000078147	161	-30.6	161	-30.6	1871867	23	2595	1900		protein_coding	GO:0003677; GO:0005634; GO:0006351; GO:0006355; GO:0003676; GO:0006366; GO:1990226
ENSGALG00000012662	gga-novel-150-mature	ENSGALT00000020668	168	-30.35	168	-30.35	1871883	23	2028	1890	NUAK1	protein_coding	GO:0004672; GO:0005524; GO:0006468; GO:0005737; GO:0005634; GO:0035556; GO:0004674; GO:0002039; GO:0030155; GO:0035507; GO:2000772; GO:0001650; GO:0015630
ENSGALG00000029616	gga-novel-150-mature	ENSGALT00000069926	171	-37.14	171	-37.14	1871902	23	3950	2563	HCFC2	protein_coding	GO:0071339; GO:0005634; GO:0005654; GO:0005737; GO:0005829; GO:0005886	gga05168:418083
ENSGALG00000045031	gga-novel-150-mature	ENSGALT00000084201	156	-32.32	156	-32.32	1872003	23	1008	312		protein_coding
ENSGALG00000044524	gga-novel-150-mature	ENSGALT00000084484	156	-32.32	156	-32.32	1872004	23	1007	312		protein_coding
ENSGALG00000044624	gga-novel-150-mature	ENSGALT00000088568	156	-32.32	156	-32.32	1872005	23	1008	312		protein_coding
ENSGALG00000044959	gga-novel-150-mature	ENSGALT00000087052	156	-32.32	156	-32.32	1872006	23	1008	312		protein_coding
ENSGALG00000046239	gga-novel-150-mature	ENSGALT00000085655	156	-32.32	156	-32.32	1872007	23	1008	312		protein_coding
ENSGALG00000045433	gga-novel-150-mature	ENSGALT00000083420	156	-32.32	156	-32.32	1872008	23	1008	312		protein_coding
ENSGALG00000013042	gga-novel-150-mature	ENSGALT00000021288	175	-33.71	175	-33.71	1872071	23	3126	1425		protein_coding	GO:0046872; GO:0071949
ENSGALG00000039682	gga-novel-160-star	ENSGALT00000053187	161	-33.94	161	-33.94	1901231	24	2559	1618	HCLS1	protein_coding	GO:0003779; GO:0030041	gga04530:426867
ENSGALG00000033919	gga-novel-160-star	ENSGALT00000080172	165	-36.17	165	-36.17	1901239	24	1803	1267		protein_coding
ENSGALG00000033149	gga-novel-160-star	ENSGALT00000050474	173	-30.19	173	-30.19	1901242	24	3620	3474	GCC1	protein_coding	GO:0005794; GO:0005829; GO:0005886
ENSGALG00000036114	gga-novel-160-star	ENSGALT00000068986	319	-69.33	165	-37.93	1901256	24	2451	133 2140	SMO	protein_coding	GO:0016020; GO:0016021; GO:0007275; GO:0004888; GO:0007166; GO:0007224; GO:0005113; GO:0008144; GO:0000122; GO:0001503; GO:0001570; GO:0001649; GO:0001708; GO:0001755; GO:0001947; GO:0002052; GO:0002053; GO:0003007; GO:0003140; GO:0003323; GO:0007228; GO:0007368; GO:0007371; GO:0007389; GO:0007417; GO:0007494; GO:0008284; GO:0009952; GO:0009953; GO:0010468; GO:0010628; GO:0010629; GO:0021542; GO:…	gga04340:395949
ENSGALG00000038520	gga-novel-160-star	ENSGALT00000075048	168	-34.21	168	-34.21	1901258	24	2568	468	STRIP2	protein_coding	GO:0007010; GO:0008360; GO:0016477; GO:0005737; GO:0005829
ENSGALG00000038520	gga-novel-160-star	ENSGALT00000075870	168	-34.21	168	-34.21	1901260	24	2722	622	STRIP2	protein_coding	GO:0007010; GO:0008360; GO:0016477; GO:0005737; GO:0005829
ENSGALG00000031975	gga-novel-160-star	ENSGALT00000081048	164	-30.39	164	-30.39	1901263	24	2877	210	UBE2H	protein_coding	GO:0000166; GO:0005524; GO:0016740; GO:0005737; GO:0031625; GO:0061630; GO:0006511; GO:0004842; GO:0061631; GO:0043161; GO:0070936; GO:0070979	gga04120:416678
ENSGALG00000033226	gga-novel-160-star	ENSGALT00000054797	157	-32.96	157	-32.96	1901382	24	1840	22	FAM107B	protein_coding	GO:0007605
ENSGALG00000033226	gga-novel-160-star	ENSGALT00000050731	157	-32.96	157	-32.96	1901383	24	1757	26	FAM107B	protein_coding	GO:0007605
ENSGALG00000030844	gga-novel-160-star	ENSGALT00000075153	160	-32.69	160	-32.69	1901389	24	3694	48	DMTF1	protein_coding	GO:0003677
ENSGALG00000030324	gga-novel-160-star	ENSGALT00000068608	161	-33.06	161	-33.06	1901391	24	3561	350	KIAA1324L	protein_coding	GO:0016020; GO:0016021
ENSGALG00000038981	gga-novel-160-star	ENSGALT00000060943	159	-32.73	159	-32.73	1901469	24	2192	888	CBLL1	protein_coding	GO:0016740; GO:0005634; GO:0046872; GO:0007275; GO:0005737; GO:0005654; GO:0016567; GO:0004842; GO:0016607; GO:0061630; GO:0030155; GO:0030335; GO:0042802; GO:0007162; GO:0045807; GO:0080009; GO:0036396
ENSGALG00000007098	gga-novel-160-star	ENSGALT00000011493	172	-40.17	172	-40.17	1901487	24	5182	241	KIF21A	protein_coding	GO:0000166; GO:0005524; GO:0003774; GO:0003777; GO:0008017; GO:0007018; GO:0016887; GO:0005871; GO:0005829; GO:0005886
ENSGALG00000007098	gga-novel-160-star	ENSGALT00000054153	172	-40.17	172	-40.17	1901488	24	5311	241	KIF21A	protein_coding	GO:0000166; GO:0005524; GO:0003774; GO:0003777; GO:0008017; GO:0007018; GO:0016887; GO:0005871; GO:0005829; GO:0005886
ENSGALG00000007098	gga-novel-160-star	ENSGALT00000062476	172	-40.17	172	-40.17	1901489	24	5212	241	KIF21A	protein_coding	GO:0000166; GO:0005524; GO:0003774; GO:0003777; GO:0008017; GO:0007018; GO:0016887; GO:0005871; GO:0005829; GO:0005886
ENSGALG00000007098	gga-novel-160-star	ENSGALT00000070590	172	-40.17	172	-40.17	1901490	24	5233	241	KIF21A	protein_coding	GO:0000166; GO:0005524; GO:0003774; GO:0003777; GO:0008017; GO:0007018; GO:0016887; GO:0005871; GO:0005829; GO:0005886
ENSGALG00000007098	gga-novel-160-star	ENSGALT00000082706	172	-40.17	172	-40.17	1901491	24	5083	241	KIF21A	protein_coding	GO:0000166; GO:0005524; GO:0003774; GO:0003777; GO:0008017; GO:0007018; GO:0016887; GO:0005871; GO:0005829; GO:0005886
ENSGALG00000019384	gga-novel-160-star	ENSGALT00000014027	151	-30.63	151	-30.63	1901547	24	1276	67	MAPK12	protein_coding	GO:0000166; GO:0005524; GO:0016301; GO:0016740; GO:0016310; GO:0004672; GO:0004674; GO:0006468; GO:0004707; GO:0000165; GO:0005737; GO:0005634; GO:0010468; GO:0000287; GO:0018105; GO:0045445; GO:0005622	gga04010:769763; gga04370:769763; gga04068:769763; gga04114:769763; gga04218:769763; gga04620:769763; gga04621:769763; gga04622:769763; gga04625:769763; gga04912:769763; gga04914:769763; gga04261:769763; gga04933:769763; gga05132:769763; gga05164:769763
ENSGALG00000019384	gga-novel-160-star	ENSGALT00000047747	151	-30.63	151	-30.63	1901548	24	1322	51	MAPK12	protein_coding	GO:0000166; GO:0005524; GO:0016301; GO:0016740; GO:0016310; GO:0004672; GO:0004674; GO:0006468; GO:0004707; GO:0000165; GO:0005737; GO:0005634; GO:0010468; GO:0000287; GO:0018105; GO:0045445; GO:0005622	gga04010:769763; gga04370:769763; gga04068:769763; gga04114:769763; gga04218:769763; gga04620:769763; gga04621:769763; gga04622:769763; gga04625:769763; gga04912:769763; gga04914:769763; gga04261:769763; gga04933:769763; gga05132:769763; gga05164:769763
ENSGALG00000039861	gga-novel-160-star	ENSGALT00000075689	171	-33.93	171	-33.93	1901550	24	5782	2656	PLXNB2	protein_coding	GO:0016020; GO:0016021; GO:0007165; GO:0017154; GO:0001843; GO:0001932; GO:0007156; GO:0007405; GO:0007420; GO:0008360; GO:0010976; GO:0043087; GO:0050772; GO:0071526; GO:2001222; GO:0005887
ENSGALG00000008805	gga-novel-160-star	ENSGALT00000014313	164	-32.84	164	-32.84	1901563	24	2083	1285	LMOD2	protein_coding	GO:0005737; GO:0003779; GO:0005856; GO:0005523; GO:0051694; GO:0030239; GO:0006936; GO:0005865; GO:0031430; GO:0003785; GO:0030041; GO:0030838; GO:0045010; GO:0045214; GO:0005884; GO:0030016; GO:0030017
ENSGALG00000040114	gga-novel-160-star	ENSGALT00000051426	175	-32.53	175	-32.53	1901580	24	7253	4368	PTPRZ1	protein_coding	GO:0016020; GO:0016021; GO:0004725; GO:0016791; GO:0006470; GO:0016311; GO:0035335; GO:0016787; GO:0004721; GO:0002244; GO:0007409; GO:0007611; GO:0048709; GO:0070445; GO:0031012; GO:0072534; GO:0045177
ENSGALG00000040114	gga-novel-160-star	ENSGALT00000071557	175	-32.53	175	-32.53	1901581	24	7232	4368	PTPRZ1	protein_coding	GO:0016020; GO:0016021; GO:0004725; GO:0016791; GO:0006470; GO:0016311; GO:0035335; GO:0016787; GO:0004721; GO:0002244; GO:0007409; GO:0007611; GO:0048709; GO:0070445; GO:0031012; GO:0072534; GO:0045177
ENSGALG00000009601	gga-novel-160-star	ENSGALT00000038787	155	-31.51	155	-31.51	1901673	24	3061	1	NELL2	protein_coding	GO:0005509; GO:0005623
ENSGALG00000009601	gga-novel-160-star	ENSGALT00000047907	155	-31.51	155	-31.51	1901674	24	2810	286	NELL2	protein_coding	GO:0005509; GO:0005623
ENSGALG00000010204	gga-novel-160-star	ENSGALT00000048870	150	-31.18	150	-31.18	1901808	24	1904	662	KCNC2	protein_coding	GO:0016020; GO:0016021; GO:0055085; GO:0005216; GO:0005244; GO:0006811; GO:0034765; GO:0005249; GO:0005267; GO:0006813; GO:0071805; GO:0008076; GO:0051260
ENSGALG00000010204	gga-novel-160-star	ENSGALT00000016589	150	-31.18	150	-31.18	1901809	24	1889	662	KCNC2	protein_coding	GO:0016020; GO:0016021; GO:0055085; GO:0005216; GO:0005244; GO:0006811; GO:0034765; GO:0005249; GO:0005267; GO:0006813; GO:0071805; GO:0008076; GO:0051260
ENSGALG00000010253	gga-novel-160-star	ENSGALT00000016674	170	-36.23	170	-36.23	1901824	24	5000	32	ZDHHC17	protein_coding	GO:0016740; GO:0016020; GO:0016021; GO:0016746; GO:0015095; GO:1903830; GO:0019706; GO:0016409; GO:0042802; GO:0018345; GO:0042953; GO:0000139; GO:0005794; GO:0016235; GO:0030660; GO:0043231
ENSGALG00000011504	gga-novel-160-star	ENSGALT00000038256	154	-33.07	154	-33.07	1901949	24	3011	42	TMPO	protein_coding	GO:0016020; GO:0016021; GO:0003677
ENSGALG00000011504	gga-novel-160-star	ENSGALT00000088107	154	-33.07	154	-33.07	1901950	24	695	39	TMPO	protein_coding	GO:0016020; GO:0016021; GO:0003677
ENSGALG00000011682	gga-novel-160-star	ENSGALT00000038170	166	-30.5	166	-30.5	1901983	24	2485	2051	CNOT4	protein_coding	GO:0046872; GO:0003676; GO:0003723; GO:0004842; GO:0000288; GO:0006511; GO:0045652; GO:0051865; GO:0030014	gga03018:417936
ENSGALG00000019322	gga-novel-160-star	ENSGALT00000030611	164	-33.74	164	-33.74	1902096	24	744	50	TNFRSF13C	protein_coding	GO:0016020; GO:0016021	gga04060:417983; gga04672:417983
ENSGALG00000036743	gga-novel-160-star	ENSGALT00000072351	159	-33.08	159	-33.08	1902146	24	6444	2272	MGAT3	protein_coding	GO:0016020; GO:0006487; GO:0003830	gga00510:418013
ENSGALG00000036897	gga-novel-160-star	ENSGALT00000052449	162	-32.64	162	-32.64	1902189	24	2437	394	SLC16A8	protein_coding	GO:0016020; GO:0016021; GO:0008028; GO:0015129; GO:0015718; GO:0035873; GO:0055085; GO:0005887
ENSGALG00000037302	gga-novel-160-star	ENSGALT00000050056	172	-35.49	172	-35.49	1902266	24	588	504		protein_coding	GO:0008021; GO:0007269
ENSGALG00000012823	gga-novel-160-star	ENSGALT00000020916	151	-31	151	-31	1902359	24	3498	211	TRIM24	protein_coding	GO:0046872; GO:0008270; GO:0005622; GO:0005737; GO:0002039; GO:0003682; GO:0003713; GO:0004672; GO:0004842; GO:0016922; GO:0034056; GO:0043565; GO:0061630; GO:0070577; GO:0006468; GO:0008285; GO:0010628; GO:0016567; GO:0030163; GO:0031647; GO:0042981; GO:0045892; GO:0045893; GO:0046777; GO:0055074; GO:0070562; GO:0071391; GO:1901796; GO:0005634; GO:0005654; GO:0005719; GO:0005726
ENSGALG00000012934	gga-novel-160-star	ENSGALT00000021097	176	-34.81	176	-34.81	1902410	24	2283	1609	BICD1	protein_coding	GO:0070840; GO:0008093; GO:0017137; GO:0019901; GO:0031871; GO:0034452; GO:0045505; GO:0016032; GO:0033365; GO:0034063; GO:0048260; GO:0070507; GO:0072385; GO:0072393; GO:1900275; GO:1900276; GO:1900737; GO:1904781; GO:0005794; GO:0005802; GO:0005813; GO:0005829; GO:0005881; GO:0016020; GO:0031410; GO:0048471; GO:0072517
ENSGALG00000012974	gga-novel-160-star	ENSGALT00000030549	168	-35.88	168	-35.88	1902432	24	2064	937	WASHC1	protein_coding	GO:0003779; GO:0071203; GO:0034314; GO:0031625; GO:0043014; GO:0043015; GO:0001556; GO:0002468; GO:0006887; GO:0007032; GO:0010507; GO:0016197; GO:0022617; GO:0030335; GO:0030833; GO:0031274; GO:0031396; GO:0034383; GO:0034394; GO:0040038; GO:0042098; GO:0042147; GO:0043553; GO:0050776; GO:0090306; GO:0099638; GO:1904109; GO:1990126; GO:2000010; GO:0000145; GO:0005768; GO:0005769; GO:0005776; GO:…	gga04144:418145
ENSGALG00000044164	gga-novel-160-star	ENSGALT00000088487	173	-32.45	173	-32.45	1902434	24	351	243		protein_coding
ENSGALG00000012992	gga-novel-160-star	ENSGALT00000021209	161	-31.89	161	-31.89	1902444	24	7302	349	WNK1	protein_coding	GO:0004672; GO:0004674; GO:0005524; GO:0006468; GO:0032147; GO:0035556; GO:0005829; GO:0019869; GO:0019901; GO:0019902; GO:0030295; GO:0003084; GO:0006811; GO:0010923; GO:0023016; GO:0050794; GO:0090188; GO:0090263; GO:0005737
ENSGALG00000046175	gga-novel-160-star	ENSGALT00000087017	324	-68.6	162	-34.43	1902559	24	852	410 608		protein_coding
ENSGALG00000014128	gga-novel-160-star	ENSGALT00000022862	163	-32.02	163	-32.02	1902608	24	4499	296	A4GALT	protein_coding	GO:0016020; GO:0016021; GO:0008378; GO:0015643; GO:0050512; GO:0001576; GO:0007009	gga00601:418223; gga00603:418223
ENSGALG00000012655	gga-novel-187-mature	ENSGALT00000020649	175	-34.42	175	-34.42	1979031	22	3857	3104	POLR3B	protein_coding	GO:0016740; GO:0003677; GO:0016779; GO:0006351; GO:0003899; GO:0032549; GO:0001056; GO:0006383; GO:0032728; GO:0045089; GO:0005666	gga00230:418071; gga00240:418071; gga03020:418071; gga04623:418071
ENSGALG00000035824	gga-novel-189-mature	ENSGALT00000082928	166	-30.98	166	-30.98	1983772	20	3486	1156	ARSA	protein_coding	GO:0003824; GO:0008152; GO:0008484; GO:0007339; GO:0005886; GO:0016021	gga00600:426863; gga04142:426863
ENSGALG00000035824	gga-novel-189-mature	ENSGALT00000048685	166	-30.98	166	-30.98	1983774	20	3506	1156	ARSA	protein_coding	GO:0003824; GO:0008152; GO:0008484; GO:0007339; GO:0005886; GO:0016021	gga00600:426863; gga04142:426863
ENSGALG00000008169	gga-novel-189-mature	ENSGALT00000013282	153	-32.1	153	-32.1	1983818	20	2331	42	GDI2	protein_coding	GO:0005737; GO:0043547; GO:0050790; GO:0005096; GO:0015031; GO:0007264; GO:0005092; GO:0005093; GO:0005794; GO:0043209; GO:0005622
ENSGALG00000008169	gga-novel-189-mature	ENSGALT00000071312	153	-32.1	153	-32.1	1983819	20	2257	30	GDI2	protein_coding	GO:0005737; GO:0043547; GO:0050790; GO:0005096; GO:0015031; GO:0007264; GO:0005092; GO:0005093; GO:0005794; GO:0043209; GO:0005622
ENSGALG00000008169	gga-novel-189-mature	ENSGALT00000087479	153	-32.1	153	-32.1	1983820	20	1911	22	GDI2	protein_coding	GO:0005737; GO:0043547; GO:0050790; GO:0005096; GO:0015031; GO:0007264; GO:0005092; GO:0005093; GO:0005794; GO:0043209; GO:0005622
ENSGALG00000008169	gga-novel-189-mature	ENSGALT00000057860	153	-32.1	153	-32.1	1983821	20	1716	2	GDI2	protein_coding	GO:0005737; GO:0043547; GO:0050790; GO:0005096; GO:0015031; GO:0007264; GO:0005092; GO:0005093; GO:0005794; GO:0043209; GO:0005622
ENSGALG00000006690	gga-novel-189-mature	ENSGALT00000089888	166	-32.51	166	-32.51	1983891	20	1108	94	ECHDC3	protein_coding	GO:0003824; GO:0008152
ENSGALG00000035201	gga-novel-189-mature	ENSGALT00000070427	160	-30.16	160	-30.16	1983920	20	2140	2005		protein_coding	GO:0000166; GO:0005524
ENSGALG00000013920	gga-novel-189-mature	ENSGALT00000029187	159	-32.72	159	-32.72	1983921	20	4254	3	SUV39H2	protein_coding	GO:0016740; GO:0005634; GO:0046872; GO:0006351; GO:0006355; GO:0008168; GO:0032259; GO:0008270; GO:0006325; GO:0005694; GO:0018024; GO:0034968; GO:0051567; GO:0030154; GO:0007049; GO:0000775; GO:0046974; GO:1904047; GO:0000122; GO:0006333; GO:0006338; GO:0071456; GO:0000785	gga00310:426314
ENSGALG00000038981	gga-novel-189-mature	ENSGALT00000060943	161	-36.69	161	-36.69	1984005	20	2192	1696	CBLL1	protein_coding	GO:0016740; GO:0005634; GO:0046872; GO:0007275; GO:0005737; GO:0005654; GO:0016567; GO:0004842; GO:0016607; GO:0061630; GO:0030155; GO:0030335; GO:0042802; GO:0007162; GO:0045807; GO:0080009; GO:0036396
ENSGALG00000038981	gga-novel-189-mature	ENSGALT00000083666	161	-36.69	161	-36.69	1984006	20	676	182	CBLL1	protein_coding	GO:0016740; GO:0005634; GO:0046872; GO:0007275; GO:0005737; GO:0005654; GO:0016567; GO:0004842; GO:0016607; GO:0061630; GO:0030155; GO:0030335; GO:0042802; GO:0007162; GO:0045807; GO:0080009; GO:0036396
ENSGALG00000009595	gga-novel-189-mature	ENSGALT00000074174	159	-30.33	159	-30.33	1984206	20	4038	3501	TWF1	protein_coding	GO:0005622; GO:0003779; GO:0003785; GO:0004713; GO:0005524; GO:0005546; GO:0044877; GO:0010613; GO:0018108; GO:0030837; GO:0042989; GO:0043538; GO:0051016; GO:0005829; GO:0005911; GO:0015629; GO:0030016; GO:0030175; GO:0032587; GO:0048471
ENSGALG00000009638	gga-novel-189-mature	ENSGALT00000015694	150	-30.63	150	-30.63	1984217	20	6035	133	ANO6	protein_coding	GO:0016020; GO:0016021; GO:0046983; GO:0007596; GO:1902476; GO:0061588; GO:0005227; GO:0005229; GO:0005244; GO:0005247; GO:0017128; GO:0042803; GO:0002407; GO:0002543; GO:0006812; GO:0006821; GO:0017121; GO:0030501; GO:0032060; GO:0034767; GO:0035590; GO:0035630; GO:0035725; GO:0043065; GO:0045794; GO:0046931; GO:0060100; GO:0061589; GO:0061590; GO:0061591; GO:0070588; GO:0090026; GO:0097045; GO:…
ENSGALG00000010958	gga-novel-189-mature	ENSGALT00000072352	164	-32.67	164	-32.67	1984386	20	5187	3582	PPFIA2	protein_coding	GO:0045202
ENSGALG00000010958	gga-novel-189-mature	ENSGALT00000054646	164	-32.67	164	-32.67	1984387	20	5345	3647	PPFIA2	protein_coding	GO:0045202
ENSGALG00000010958	gga-novel-189-mature	ENSGALT00000072987	164	-32.67	164	-32.67	1984388	20	5252	3647	PPFIA2	protein_coding	GO:0045202
ENSGALG00000010958	gga-novel-189-mature	ENSGALT00000017834	164	-32.67	164	-32.67	1984389	20	3801	3560	PPFIA2	protein_coding	GO:0045202
ENSGALG00000011809	gga-novel-189-mature	ENSGALT00000019272	159	-31.7	159	-31.7	1984596	20	2766	2240		protein_coding	GO:0016020; GO:0016021; GO:0005216; GO:0006811; GO:0034220; GO:0038023; GO:0007165; GO:0004970; GO:0035235; GO:0060079; GO:0045202; GO:0008021; GO:0043005; GO:0046982; GO:0004972; GO:0005234; GO:0007613; GO:0014049; GO:0043408; GO:0017146; GO:0042734; GO:0045211
ENSGALG00000011966	gga-novel-189-mature	ENSGALT00000019518	169	-32.38	169	-32.38	1984656	20	2633	55	RANGAP1	protein_coding	GO:0007165; GO:0005096; GO:0003723; GO:0008536; GO:0046826; GO:0090630; GO:0000776; GO:0005635; GO:0005737; GO:0005829; GO:0016235; GO:0031965; GO:0043231; GO:0048471	gga03013:417997
ENSGALG00000012823	gga-novel-189-mature	ENSGALT00000020916	155	-33.45	155	-33.45	1984895	20	3498	689	TRIM24	protein_coding	GO:0046872; GO:0008270; GO:0005622; GO:0005737; GO:0002039; GO:0003682; GO:0003713; GO:0004672; GO:0004842; GO:0016922; GO:0034056; GO:0043565; GO:0061630; GO:0070577; GO:0006468; GO:0008285; GO:0010628; GO:0016567; GO:0030163; GO:0031647; GO:0042981; GO:0045892; GO:0045893; GO:0046777; GO:0055074; GO:0070562; GO:0071391; GO:1901796; GO:0005634; GO:0005654; GO:0005719; GO:0005726
ENSGALG00000012890	gga-novel-189-mature	ENSGALT00000021020	153	-31.48	153	-31.48	1984933	20	3144	149	DGKI	protein_coding	GO:0000166; GO:0005524; GO:0016301; GO:0016740; GO:0016310; GO:0035556; GO:0008152; GO:0007165; GO:0098793; GO:0003951; GO:0004143; GO:0007205; GO:0034260; GO:0005095; GO:0017016; GO:0007269; GO:0043087; GO:0046579; GO:0046834; GO:0046959; GO:0051966; GO:0060079; GO:1900452; GO:0005634; GO:0005654; GO:0005737; GO:0032045; GO:0032991; GO:0043197; GO:0045202; GO:0048471	gga00561:418124; gga00564:418124; gga04070:418124
ENSGALG00000013022	gga-novel-189-mature	ENSGALT00000021261	161	-31.71	161	-31.71	1984995	20	6246	3240	CACNA1C	protein_coding	GO:0016020; GO:0016021; GO:0055085; GO:0005216; GO:0005244; GO:0005245; GO:0005262; GO:0006811; GO:0006816; GO:0034765; GO:0070588; GO:0005891; GO:0005886; GO:0086010; GO:0008331; GO:0005516; GO:0051393; GO:0086007; GO:0086056; GO:0002520; GO:0007204; GO:0007507; GO:0035115; GO:0043010; GO:0061337; GO:0061577; GO:0086002; GO:0086012; GO:0086045; GO:0086091; GO:0098911; GO:0098912; GO:0005737; GO:…	gga04010:395891; gga04020:395891; gga04912:395891; gga04260:395891; gga04261:395891; gga04270:395891
ENSGALG00000013022	gga-novel-189-mature	ENSGALT00000054139	161	-31.71	161	-31.71	1984996	20	6234	3240	CACNA1C	protein_coding	GO:0016020; GO:0016021; GO:0055085; GO:0005216; GO:0005244; GO:0005245; GO:0005262; GO:0006811; GO:0006816; GO:0034765; GO:0070588; GO:0005891; GO:0005886; GO:0086010; GO:0008331; GO:0005516; GO:0051393; GO:0086007; GO:0086056; GO:0002520; GO:0007204; GO:0007507; GO:0035115; GO:0043010; GO:0061337; GO:0061577; GO:0086002; GO:0086012; GO:0086045; GO:0086091; GO:0098911; GO:0098912; GO:0005737; GO:…	gga04010:395891; gga04020:395891; gga04912:395891; gga04260:395891; gga04261:395891; gga04270:395891
ENSGALG00000036255	gga-novel-189-mature	ENSGALT00000048993	162	-35.38	162	-35.38	1985191	20	1401	459	WNT7B	protein_coding	GO:0010469; GO:0005576; GO:0005102; GO:0007275; GO:0016055; GO:0005615; GO:0005109; GO:0030182; GO:0045165; GO:0070307; GO:0048018; GO:0021871; GO:0048144; GO:0060070; GO:0071300; GO:0072089	gga04310:427937; gga04150:427937; gga04916:427937
ENSGALG00000036255	gga-novel-189-mature	ENSGALT00000050637	162	-35.38	162	-35.38	1985192	20	1134	192	WNT7B	protein_coding	GO:0010469; GO:0005576; GO:0005102; GO:0007275; GO:0016055; GO:0005615; GO:0005109; GO:0030182; GO:0045165; GO:0070307; GO:0048018; GO:0021871; GO:0048144; GO:0060070; GO:0071300; GO:0072089	gga04310:427937; gga04150:427937; gga04916:427937
ENSGALG00000008048	gga-novel-195-mature	ENSGALT00000013059	163	-34.57	163	-34.57	2001183	22	1381	187	CPA2	protein_coding	GO:0004181; GO:0008270; GO:0006508; GO:0004180; GO:0005615
ENSGALG00000012559	gga-novel-195-mature	ENSGALT00000020508	167	-30.45	167	-30.45	2002175	22	2440	728	LARGE1	protein_coding	GO:0016740; GO:0016020; GO:0016021; GO:0016757; GO:0015020; GO:0030145; GO:0042285; GO:0035269; GO:0043403; GO:0046716; GO:0060538; GO:0005794; GO:0043231	gga00515:418062
ENSGALG00000033919	gga-novel-196-star	ENSGALT00000080172	157	-32.14	157	-32.14	2005495	23	1803	51		protein_coding
ENSGALG00000006473	gga-novel-196-star	ENSGALT00000010457	160	-32.79	160	-32.79	2005566	23	5760	4686	PLXNA4	protein_coding	GO:0016020; GO:0016021; GO:0007165; GO:0017154; GO:0071526; GO:0021785; GO:0048841; GO:0007399; GO:0007411; GO:0008045; GO:0021602; GO:0021610; GO:0021612; GO:0021615; GO:0021636; GO:0021637; GO:0021644; GO:0021784; GO:0021793; GO:0021960; GO:0048485; GO:0048812; GO:0050923; GO:1902287
ENSGALG00000008328	gga-novel-196-star	ENSGALT00000047843	159	-30.81	159	-30.81	2005675	23	2532	383	RSBN1L	protein_coding	GO:0005634
ENSGALG00000008193	gga-novel-196-star	ENSGALT00000013344	153	-32.39	153	-32.39	2005695	23	11417	8062	RELN	protein_coding	GO:0005886; GO:0016020; GO:0007417; GO:0001764; GO:0070325; GO:0070326; GO:0000904; GO:0007411; GO:0007420; GO:0007612; GO:0007616; GO:0008306; GO:0010001; GO:0010468; GO:0010976; GO:0014068; GO:0016358; GO:0016477; GO:0018108; GO:0021511; GO:0021517; GO:0021766; GO:0021800; GO:0021819; GO:0021987; GO:0030900; GO:0032008; GO:0032793; GO:0035418; GO:0038026; GO:0045860; GO:0048265; GO:0050731; GO:…	gga04512:427850; gga04510:427850
ENSGALG00000008050	gga-novel-196-star	ENSGALT00000013062	155	-31.69	155	-31.69	2005718	23	1741	513	HBP1	protein_coding	GO:0003677; GO:0005634; GO:0003723; GO:0005654; GO:0016607
ENSGALG00000007917	gga-novel-196-star	ENSGALT00000012857	167	-34.02	167	-34.02	2005732	23	5322	3193	LAMB4	protein_coding		gga04512:396076; gga04510:396076
ENSGALG00000008797	gga-novel-196-star	ENSGALT00000014301	166	-36.28	166	-36.28	2005817	23	4520	1433	WASL	protein_coding	GO:0003779; GO:0007015; GO:2000601	gga04144:417750; gga04520:417750; gga04530:417750; gga04810:417750; gga05132:417750
ENSGALG00000008797	gga-novel-196-star	ENSGALT00000081724	166	-36.28	166	-36.28	2005818	23	2926	1094	WASL	protein_coding	GO:0003779; GO:0007015; GO:2000601	gga04144:417750; gga04520:417750; gga04530:417750; gga04810:417750; gga05132:417750
ENSGALG00000033709	gga-novel-196-star	ENSGALT00000065184	152	-31.87	152	-31.87	2006194	23	2423	1546	LTA4H	protein_coding	GO:0046872; GO:0005737; GO:0008270; GO:0006508; GO:0016787; GO:0008233; GO:0008237; GO:0004463; GO:0019370; GO:0004177; GO:0004301; GO:0070006; GO:0043171; GO:0044267; GO:0005634; GO:0005654; GO:0005829	gga00590:417918
ENSGALG00000033709	gga-novel-196-star	ENSGALT00000088247	152	-31.87	152	-31.87	2006195	23	2233	1358	LTA4H	protein_coding	GO:0046872; GO:0005737; GO:0008270; GO:0006508; GO:0016787; GO:0008233; GO:0008237; GO:0004463; GO:0019370; GO:0004177; GO:0004301; GO:0070006; GO:0043171; GO:0044267; GO:0005634; GO:0005654; GO:0005829	gga00590:417918
ENSGALG00000033709	gga-novel-196-star	ENSGALT00000073882	152	-31.87	152	-31.87	2006196	23	2043	1546	LTA4H	protein_coding	GO:0046872; GO:0005737; GO:0008270; GO:0006508; GO:0016787; GO:0008233; GO:0008237; GO:0004463; GO:0019370; GO:0004177; GO:0004301; GO:0070006; GO:0043171; GO:0044267; GO:0005634; GO:0005654; GO:0005829	gga00590:417918
ENSGALG00000033709	gga-novel-196-star	ENSGALT00000064633	152	-31.87	152	-31.87	2006197	23	1755	1546	LTA4H	protein_coding	GO:0046872; GO:0005737; GO:0008270; GO:0006508; GO:0016787; GO:0008233; GO:0008237; GO:0004463; GO:0019370; GO:0004177; GO:0004301; GO:0070006; GO:0043171; GO:0044267; GO:0005634; GO:0005654; GO:0005829	gga00590:417918
ENSGALG00000033709	gga-novel-196-star	ENSGALT00000050264	152	-31.87	152	-31.87	2006198	23	6430	1546	LTA4H	protein_coding	GO:0046872; GO:0005737; GO:0008270; GO:0006508; GO:0016787; GO:0008233; GO:0008237; GO:0004463; GO:0019370; GO:0004177; GO:0004301; GO:0070006; GO:0043171; GO:0044267; GO:0005634; GO:0005654; GO:0005829	gga00590:417918
ENSGALG00000033709	gga-novel-196-star	ENSGALT00000075924	152	-31.87	152	-31.87	2006199	23	1821	1324	LTA4H	protein_coding	GO:0046872; GO:0005737; GO:0008270; GO:0006508; GO:0016787; GO:0008233; GO:0008237; GO:0004463; GO:0019370; GO:0004177; GO:0004301; GO:0070006; GO:0043171; GO:0044267; GO:0005634; GO:0005654; GO:0005829	gga00590:417918
ENSGALG00000011745	gga-novel-196-star	ENSGALT00000019185	335	-70.53	170	-37.71	2006257	23	4171	1356 1427		protein_coding	GO:0006396; GO:0045292; GO:0005681	gga03040:427880
ENSGALG00000041348	gga-novel-196-star	ENSGALT00000046851	165	-36.09	165	-36.09	2006317	23	1866	807		protein_coding	GO:0016020; GO:0016021; GO:0005886; GO:0006811; GO:0030054; GO:0004970; GO:0005234; GO:0035235; GO:0060079; GO:0045202; GO:0045211
ENSGALG00000033919	gga-novel-200-star	ENSGALT00000080172	329	-70.03	168	-36.75	2017079	24	1803	1364 794		protein_coding
ENSGALG00000033149	gga-novel-200-star	ENSGALT00000050474	158	-31.19	158	-31.19	2017082	24	3620	102	GCC1	protein_coding	GO:0005794; GO:0005829; GO:0005886
ENSGALG00000038520	gga-novel-200-star	ENSGALT00000075048	165	-34.57	165	-34.57	2017098	24	2568	483	STRIP2	protein_coding	GO:0007010; GO:0008360; GO:0016477; GO:0005737; GO:0005829
ENSGALG00000038520	gga-novel-200-star	ENSGALT00000050083	154	-32.13	154	-32.13	2017099	24	2632	18	STRIP2	protein_coding	GO:0007010; GO:0008360; GO:0016477; GO:0005737; GO:0005829
ENSGALG00000038520	gga-novel-200-star	ENSGALT00000075870	319	-66.7	165	-34.57	2017100	24	2722	637 18	STRIP2	protein_coding	GO:0007010; GO:0008360; GO:0016477; GO:0005737; GO:0005829
ENSGALG00000030844	gga-novel-200-star	ENSGALT00000075153	168	-33.81	168	-33.81	2017229	24	3694	1774	DMTF1	protein_coding	GO:0003677
ENSGALG00000008353	gga-novel-200-star	ENSGALT00000039701	173	-36.19	173	-36.19	2017254	24	3756	720		protein_coding	GO:0007165; GO:0032947; GO:0005923; GO:0045202; GO:0035418
ENSGALG00000008301	gga-novel-200-star	ENSGALT00000080551	160	-30.33	160	-30.33	2017265	24	855	9	FAM185A	protein_coding	GO:0005829
ENSGALG00000008115	gga-novel-200-star	ENSGALT00000053876	305	-62.89	153	-31.81	2017292	24	3233	431 470	ATXN7L1	protein_coding
ENSGALG00000038981	gga-novel-200-star	ENSGALT00000060943	162	-30.12	162	-30.12	2017309	24	2192	1345	CBLL1	protein_coding	GO:0016740; GO:0005634; GO:0046872; GO:0007275; GO:0005737; GO:0005654; GO:0016567; GO:0004842; GO:0016607; GO:0061630; GO:0030155; GO:0030335; GO:0042802; GO:0007162; GO:0045807; GO:0080009; GO:0036396
ENSGALG00000007917	gga-novel-200-star	ENSGALT00000012857	160	-30.22	160	-30.22	2017316	24	5322	1227	LAMB4	protein_coding		gga04512:396076; gga04510:396076
ENSGALG00000019384	gga-novel-200-star	ENSGALT00000014027	170	-32.08	170	-32.08	2017387	24	1276	71	MAPK12	protein_coding	GO:0000166; GO:0005524; GO:0016301; GO:0016740; GO:0016310; GO:0004672; GO:0004674; GO:0006468; GO:0004707; GO:0000165; GO:0005737; GO:0005634; GO:0010468; GO:0000287; GO:0018105; GO:0045445; GO:0005622	gga04010:769763; gga04370:769763; gga04068:769763; gga04114:769763; gga04218:769763; gga04620:769763; gga04621:769763; gga04622:769763; gga04625:769763; gga04912:769763; gga04914:769763; gga04261:769763; gga04933:769763; gga05132:769763; gga05164:769763
ENSGALG00000019384	gga-novel-200-star	ENSGALT00000047747	170	-32.08	170	-32.08	2017388	24	1322	55	MAPK12	protein_coding	GO:0000166; GO:0005524; GO:0016301; GO:0016740; GO:0016310; GO:0004672; GO:0004674; GO:0006468; GO:0004707; GO:0000165; GO:0005737; GO:0005634; GO:0010468; GO:0000287; GO:0018105; GO:0045445; GO:0005622	gga04010:769763; gga04370:769763; gga04068:769763; gga04114:769763; gga04218:769763; gga04620:769763; gga04621:769763; gga04622:769763; gga04625:769763; gga04912:769763; gga04914:769763; gga04261:769763; gga04933:769763; gga05132:769763; gga05164:769763
ENSGALG00000008797	gga-novel-200-star	ENSGALT00000014301	162	-31.09	162	-31.09	2017401	24	4520	12	WASL	protein_coding	GO:0003779; GO:0007015; GO:2000601	gga04144:417750; gga04520:417750; gga04530:417750; gga04810:417750; gga05132:417750
ENSGALG00000008805	gga-novel-200-star	ENSGALT00000014313	169	-31.7	169	-31.7	2017403	24	2083	1284	LMOD2	protein_coding	GO:0005737; GO:0003779; GO:0005856; GO:0005523; GO:0051694; GO:0030239; GO:0006936; GO:0005865; GO:0031430; GO:0003785; GO:0030041; GO:0030838; GO:0045010; GO:0045214; GO:0005884; GO:0030016; GO:0030017
ENSGALG00000036883	gga-novel-200-star	ENSGALT00000051026	168	-30.07	168	-30.07	2017451	24	6413	724	MET	protein_coding	GO:0000166; GO:0005524; GO:0016301; GO:0016740; GO:0016310; GO:0016020; GO:0016021; GO:0004672; GO:0006468; GO:0004713; GO:0018108; GO:0004714; GO:0007169; GO:0019903; GO:0042802; GO:0001886; GO:0031116; GO:0035024; GO:0045944; GO:0048754; GO:0050918; GO:0051497; GO:0061436; GO:0070495; GO:0071526; GO:1901299; GO:1905098; GO:2001028; GO:0009925	gga04010:396134; gga04510:396134; gga04520:396134
ENSGALG00000009604	gga-novel-200-star	ENSGALT00000038779	166	-30.65	166	-30.65	2017517	24	2225	191	DBX2	protein_coding	GO:0003677; GO:0005634; GO:0006355; GO:0043565
ENSGALG00000011878	gga-novel-200-star	ENSGALT00000019383	161	-32.52	161	-32.52	2017921	24	6017	1825	TCF20	protein_coding	GO:0046872; GO:0045944; GO:0005634; GO:0003700; GO:0044212; GO:0005654; GO:0016604
ENSGALG00000011878	gga-novel-200-star	ENSGALT00000077781	161	-32.52	161	-32.52	2017923	24	5907	1825	TCF20	protein_coding	GO:0046872; GO:0045944; GO:0005634; GO:0003700; GO:0044212; GO:0005654; GO:0016604
ENSGALG00000011900	gga-novel-200-star	ENSGALT00000019422	166	-30.61	166	-30.61	2017930	24	2456	2082	NAGA	protein_coding	GO:0003824; GO:0016787; GO:0004553; GO:0008152; GO:0005975; GO:0016798; GO:0008456; GO:0042803; GO:0016052; GO:0019377	gga00603:396547; gga04142:396547
ENSGALG00000019322	gga-novel-200-star	ENSGALT00000030611	162	-32.17	162	-32.17	2017936	24	744	14	TNFRSF13C	protein_coding	GO:0016020; GO:0016021	gga04060:417983; gga04672:417983
ENSGALG00000011950	gga-novel-200-star	ENSGALT00000019494	156	-30.11	156	-30.11	2017950	24	2746	1492	ACO2	protein_coding	GO:0046872; GO:0051536; GO:0008152; GO:0005739; GO:0016829; GO:0003994; GO:0051539; GO:0006099; GO:0005506; GO:0006101; GO:0043209	gga00020:374009; gga00630:374009
ENSGALG00000011950	gga-novel-200-star	ENSGALT00000069687	156	-30.11	156	-30.11	2017952	24	2376	1479	ACO2	protein_coding	GO:0046872; GO:0051536; GO:0008152; GO:0005739; GO:0016829; GO:0003994; GO:0051539; GO:0006099; GO:0005506; GO:0006101; GO:0043209	gga00020:374009; gga00630:374009
ENSGALG00000011950	gga-novel-200-star	ENSGALT00000079640	156	-30.11	156	-30.11	2017953	24	2331	1434	ACO2	protein_coding	GO:0046872; GO:0051536; GO:0008152; GO:0005739; GO:0016829; GO:0003994; GO:0051539; GO:0006099; GO:0005506; GO:0006101; GO:0043209	gga00020:374009; gga00630:374009
ENSGALG00000012024	gga-novel-200-star	ENSGALT00000019622	169	-31.21	169	-31.21	2017973	24	3474	2736	MKL1	protein_coding	GO:0005634; GO:0005737; GO:0003713; GO:0006357; GO:0051145; GO:0000976; GO:0003700; GO:0003779; GO:0003785; GO:0001764; GO:0010735; GO:0030036; GO:0030900; GO:0031175; GO:0043154; GO:0045893; GO:0045944; GO:2001234; GO:0005654; GO:0005829
ENSGALG00000012050	gga-novel-200-star	ENSGALT00000019682	153	-31.09	153	-31.09	2017976	24	5478	3696		protein_coding	GO:0035278
ENSGALG00000030783	gga-novel-200-star	ENSGALT00000048476	165	-30.8	165	-30.8	2018007	24	2974	2099	GTPBP1	protein_coding	GO:0005525; GO:0003924
ENSGALG00000030783	gga-novel-200-star	ENSGALT00000054185	165	-30.8	165	-30.8	2018008	24	4181	3306	GTPBP1	protein_coding	GO:0005525; GO:0003924
ENSGALG00000012272	gga-novel-200-star	ENSGALT00000020049	172	-38.33	172	-38.33	2018023	24	3550	2400	TMEM184B	protein_coding	GO:0016020; GO:0016021; GO:0005215
ENSGALG00000012290	gga-novel-200-star	ENSGALT00000020083	158	-32.65	158	-32.65	2018031	24	3327	31	SOX10	protein_coding	GO:0003677; GO:0005634; GO:0005623; GO:0006351; GO:0006355; GO:0005737; GO:0045893; GO:0003700; GO:0042802; GO:0014003; GO:0022010; GO:0048709; GO:0060959; GO:0005654
ENSGALG00000012265	gga-novel-200-star	ENSGALT00000020033	167	-31.27	167	-31.27	2018034	24	4568	2233	MICALL1	protein_coding	GO:0046872; GO:0017137; GO:0032456; GO:0042802; GO:0070300; GO:0006612; GO:0006897; GO:0006898; GO:0031175; GO:0032458; GO:0036010; GO:0097320; GO:1990126; GO:0005770; GO:0019898; GO:0055038; GO:0005622
ENSGALG00000012265	gga-novel-200-star	ENSGALT00000020035	167	-31.27	167	-31.27	2018035	24	4761	2091	MICALL1	protein_coding	GO:0046872; GO:0017137; GO:0032456; GO:0042802; GO:0070300; GO:0006612; GO:0006897; GO:0006898; GO:0031175; GO:0032458; GO:0036010; GO:0097320; GO:1990126; GO:0005770; GO:0019898; GO:0055038; GO:0005622
ENSGALG00000034518	gga-novel-200-star	ENSGALT00000086114	175	-39.73	175	-39.73	2018047	24	1299	918		protein_coding	GO:0051015; GO:0032956
ENSGALG00000012422	gga-novel-200-star	ENSGALT00000020305	166	-35.61	166	-35.61	2018053	24	2148	198		protein_coding	GO:0005737; GO:0007165; GO:0043547; GO:0005096
ENSGALG00000037082	gga-novel-200-star	ENSGALT00000069263	156	-31.08	156	-31.08	2018163	24	1899	8	ASCL1	protein_coding	GO:0003677; GO:0046983; GO:0006357; GO:0000978; GO:0000989; GO:0001078; GO:0003682; GO:0003700; GO:0043425; GO:0043565; GO:0070888; GO:0000122; GO:0001764; GO:0003358; GO:0003359; GO:0007219; GO:0007346; GO:0007389; GO:0007399; GO:0007400; GO:0007405; GO:0008593; GO:0010001; GO:0010468; GO:0014003; GO:0021527; GO:0021529; GO:0021530; GO:0021750; GO:0021779; GO:0021892; GO:0021902; GO:0021954; GO:…
ENSGALG00000045120	gga-novel-200-star	ENSGALT00000083488	172	-32.47	172	-32.47	2018227	24	1137	798		protein_coding
ENSGALG00000046291	gga-novel-200-star	ENSGALT00000087297	172	-32.47	172	-32.47	2018229	24	1113	774		protein_coding
ENSGALG00000045859	gga-novel-200-star	ENSGALT00000083295	172	-32.47	172	-32.47	2018230	24	1137	798		protein_coding
ENSGALG00000012875	gga-novel-200-star	ENSGALT00000021002	169	-32.8	169	-32.8	2018234	24	1714	253	WEE2	protein_coding	GO:0000166; GO:0005524; GO:0016301; GO:0016740; GO:0016310; GO:0004672; GO:0006468; GO:0005634; GO:0004713; GO:0004715; GO:0046872; GO:0000287; GO:0018108; GO:0000278; GO:0007143; GO:0035038; GO:0045736; GO:0060631; GO:1900194; GO:0005654; GO:0005737; GO:0005829	gga04110:427918
ENSGALG00000045031	gga-novel-200-star	ENSGALT00000084201	163	-31.13	163	-31.13	2018251	24	1008	678		protein_coding
ENSGALG00000044524	gga-novel-200-star	ENSGALT00000084484	163	-31.13	163	-31.13	2018252	24	1007	678		protein_coding
ENSGALG00000044624	gga-novel-200-star	ENSGALT00000088568	163	-31.13	163	-31.13	2018253	24	1008	678		protein_coding
ENSGALG00000044959	gga-novel-200-star	ENSGALT00000087052	163	-31.13	163	-31.13	2018254	24	1008	678		protein_coding
ENSGALG00000046239	gga-novel-200-star	ENSGALT00000085655	163	-31.13	163	-31.13	2018255	24	1008	678		protein_coding
ENSGALG00000045433	gga-novel-200-star	ENSGALT00000083420	163	-31.13	163	-31.13	2018256	24	1008	678		protein_coding
ENSGALG00000012956	gga-novel-200-star	ENSGALT00000021134	156	-31.28	156	-31.28	2018267	24	2556	324	TMTC1	protein_coding	GO:0016020; GO:0016021
ENSGALG00000012974	gga-novel-200-star	ENSGALT00000030549	164	-33.53	164	-33.53	2018272	24	2064	977	WASHC1	protein_coding	GO:0003779; GO:0071203; GO:0034314; GO:0031625; GO:0043014; GO:0043015; GO:0001556; GO:0002468; GO:0006887; GO:0007032; GO:0010507; GO:0016197; GO:0022617; GO:0030335; GO:0030833; GO:0031274; GO:0031396; GO:0034383; GO:0034394; GO:0040038; GO:0042098; GO:0042147; GO:0043553; GO:0050776; GO:0090306; GO:0099638; GO:1904109; GO:1990126; GO:2000010; GO:0000145; GO:0005768; GO:0005769; GO:0005776; GO:…	gga04144:418145
ENSGALG00000013034	gga-novel-200-star	ENSGALT00000021278	153	-30.89	153	-30.89	2018307	24	4454	3470	CECR2	protein_coding	GO:0043044; GO:0021915; GO:0090537; GO:0001842; GO:0001843; GO:0007338; GO:0060122; GO:0090102; GO:0005719; GO:0031010
ENSGALG00000013034	gga-novel-200-star	ENSGALT00000070397	153	-30.89	153	-30.89	2018308	24	4569	3441	CECR2	protein_coding	GO:0043044; GO:0021915; GO:0090537; GO:0001842; GO:0001843; GO:0007338; GO:0060122; GO:0090102; GO:0005719; GO:0031010
ENSGALG00000044826	gga-novel-200-star	ENSGALT00000086871	164	-30.7	164	-30.7	2018390	24	1044	705		protein_coding	GO:0046872
ENSGALG00000046453	gga-novel-200-star	ENSGALT00000085656	164	-30.7	164	-30.7	2018391	24	1044	705		protein_coding	GO:0046872
ENSGALG00000046127	gga-novel-200-star	ENSGALT00000087643	164	-30.7	164	-30.7	2018392	24	1044	705		protein_coding	GO:0046872
ENSGALG00000044966	gga-novel-200-star	ENSGALT00000088789	164	-30.7	164	-30.7	2018393	24	1044	705		protein_coding	GO:0046872
ENSGALG00000044198	gga-novel-200-star	ENSGALT00000085052	164	-30.7	164	-30.7	2018394	24	1044	705		protein_coding	GO:0046872
ENSGALG00000045225	gga-novel-200-star	ENSGALT00000090250	488	-102.48	164	-34.81	2018440	24	1233	775 1027 625		protein_coding
ENSGALG00000014218	gga-novel-200-star	ENSGALT00000052574	321	-61.62	166	-31.02	2018481	24	1395	208 110	PHF21B	protein_coding	GO:0046872; GO:0005634; GO:0003682; GO:0006355; GO:0000977; GO:0003712; GO:0042393
ENSGALG00000014218	gga-novel-200-star	ENSGALT00000068052	321	-61.62	166	-31.02	2018482	24	1500	316 218	PHF21B	protein_coding	GO:0046872; GO:0005634; GO:0003682; GO:0006355; GO:0000977; GO:0003712; GO:0042393
ENSGALG00000014218	gga-novel-200-star	ENSGALT00000022994	321	-61.62	166	-31.02	2018483	24	1380	244 146	PHF21B	protein_coding	GO:0046872; GO:0005634; GO:0003682; GO:0006355; GO:0000977; GO:0003712; GO:0042393
ENSGALG00000014218	gga-novel-200-star	ENSGALT00000068637	321	-61.62	166	-31.02	2018484	24	1257	265 167	PHF21B	protein_coding	GO:0046872; GO:0005634; GO:0003682; GO:0006355; GO:0000977; GO:0003712; GO:0042393
ENSGALG00000031503	gga-novel-200-star	ENSGALT00000050156	164	-32.38	164	-32.38	2018509	24	5232	291	LRP6	protein_coding	GO:0016020; GO:0016021; GO:0006898; GO:0007275; GO:0005886; GO:0016055; GO:0042813; GO:0060070; GO:0017147; GO:0005041; GO:0005102; GO:0005109; GO:0019210; GO:0019534; GO:0042802; GO:0042803; GO:0071936; GO:0001933; GO:0006469; GO:0014029; GO:0014033; GO:0034392; GO:0044332; GO:0045787; GO:0045893; GO:0045944; GO:0051091; GO:0060828; GO:0071397; GO:0071901; GO:0072659; GO:0090263; GO:1901998; GO:…	gga04310:419097; gga04150:419097
ENSGALG00000034198	gga-novel-210-mature	ENSGALT00000065648	165	-31.01	165	-31.01	2044726	21	2844	848	MCM10	protein_coding	GO:0005634; GO:0006260; GO:0019899; GO:0042802; GO:0006974; GO:0008283; GO:0005730
ENSGALG00000033074	gga-novel-210-mature	ENSGALT00000048984	171	-34.82	171	-34.82	2045034	21	5713	3128	ARID2	protein_coding	GO:0003677; GO:0005634; GO:0006355; GO:0003676; GO:0003007; GO:0006337; GO:0008285; GO:0030336; GO:0042592; GO:0048568; GO:0060038; GO:0060982; GO:0072358; GO:0005654; GO:0005886
ENSGALG00000033074	gga-novel-210-mature	ENSGALT00000068017	171	-34.82	171	-34.82	2045035	21	5545	2960	ARID2	protein_coding	GO:0003677; GO:0005634; GO:0006355; GO:0003676; GO:0003007; GO:0006337; GO:0008285; GO:0030336; GO:0042592; GO:0048568; GO:0060038; GO:0060982; GO:0072358; GO:0005654; GO:0005886
ENSGALG00000019355	gga-novel-210-mature	ENSGALT00000016192	158	-33.17	158	-33.17	2045120	21	2165	1112	CPSF6	protein_coding	GO:0003676; GO:0003723; GO:0005849; GO:0003729; GO:0043023; GO:1990448; GO:0006397; GO:0046833; GO:0051262; GO:0051290; GO:0098789; GO:0110104; GO:1990120; GO:0005634; GO:0005654; GO:0005726; GO:0005737; GO:0005847; GO:0016607; GO:0035061; GO:0042382; GO:1990904	gga03015:417844
ENSGALG00000019355	gga-novel-210-mature	ENSGALT00000083766	158	-33.17	158	-33.17	2045121	21	2142	1089	CPSF6	protein_coding	GO:0003676; GO:0003723; GO:0005849; GO:0003729; GO:0043023; GO:1990448; GO:0006397; GO:0046833; GO:0051262; GO:0051290; GO:0098789; GO:0110104; GO:1990120; GO:0005634; GO:0005654; GO:0005726; GO:0005737; GO:0005847; GO:0016607; GO:0035061; GO:0042382; GO:1990904	gga03015:417844
ENSGALG00000019355	gga-novel-210-mature	ENSGALT00000090224	158	-33.17	158	-33.17	2045122	21	1761	973	CPSF6	protein_coding	GO:0003676; GO:0003723; GO:0005849; GO:0003729; GO:0043023; GO:1990448; GO:0006397; GO:0046833; GO:0051262; GO:0051290; GO:0098789; GO:0110104; GO:1990120; GO:0005634; GO:0005654; GO:0005726; GO:0005737; GO:0005847; GO:0016607; GO:0035061; GO:0042382; GO:1990904	gga03015:417844
ENSGALG00000019355	gga-novel-210-mature	ENSGALT00000087754	158	-33.17	158	-33.17	2045123	21	2056	1002	CPSF6	protein_coding	GO:0003676; GO:0003723; GO:0005849; GO:0003729; GO:0043023; GO:1990448; GO:0006397; GO:0046833; GO:0051262; GO:0051290; GO:0098789; GO:0110104; GO:1990120; GO:0005634; GO:0005654; GO:0005726; GO:0005737; GO:0005847; GO:0016607; GO:0035061; GO:0042382; GO:1990904	gga03015:417844
ENSGALG00000019355	gga-novel-210-mature	ENSGALT00000081509	158	-33.17	158	-33.17	2045124	21	1611	978	CPSF6	protein_coding	GO:0003676; GO:0003723; GO:0005849; GO:0003729; GO:0043023; GO:1990448; GO:0006397; GO:0046833; GO:0051262; GO:0051290; GO:0098789; GO:0110104; GO:1990120; GO:0005634; GO:0005654; GO:0005726; GO:0005737; GO:0005847; GO:0016607; GO:0035061; GO:0042382; GO:1990904	gga03015:417844
ENSGALG00000033769	gga-novel-210-mature	ENSGALT00000066998	186	-43.62	186	-43.62	2045173	21	1749	587	BBS10	protein_coding	GO:0000166; GO:0005524; GO:0001103; GO:0001895; GO:0043254; GO:0045494; GO:0051131; GO:1905515
ENSGALG00000011738	gga-novel-210-mature	ENSGALT00000030630	166	-32.35	166	-32.35	2045344	21	1332	764	ARHGDIB	protein_coding	GO:0005737; GO:0050790; GO:0005094; GO:0003924; GO:0048365; GO:0035023; GO:1901164; GO:2000249; GO:0005829
ENSGALG00000011738	gga-novel-210-mature	ENSGALT00000083156	166	-32.35	166	-32.35	2045345	21	1297	721	ARHGDIB	protein_coding	GO:0005737; GO:0050790; GO:0005094; GO:0003924; GO:0048365; GO:0035023; GO:1901164; GO:2000249; GO:0005829
ENSGALG00000011738	gga-novel-210-mature	ENSGALT00000056960	166	-32.35	166	-32.35	2045346	21	1422	853	ARHGDIB	protein_coding	GO:0005737; GO:0050790; GO:0005094; GO:0003924; GO:0048365; GO:0035023; GO:1901164; GO:2000249; GO:0005829
ENSGALG00000011738	gga-novel-210-mature	ENSGALT00000085351	166	-32.35	166	-32.35	2045347	21	1182	613	ARHGDIB	protein_coding	GO:0005737; GO:0050790; GO:0005094; GO:0003924; GO:0048365; GO:0035023; GO:1901164; GO:2000249; GO:0005829
ENSGALG00000036238	gga-novel-210-mature	ENSGALT00000060496	160	-30.25	160	-30.25	2045421	21	2192	1104	LUC7L2	protein_coding	GO:0003729; GO:0005685; GO:0006376; GO:0005634; GO:0071004; GO:0045843
ENSGALG00000036238	gga-novel-210-mature	ENSGALT00000051071	160	-30.25	160	-30.25	2045422	21	1197	837	LUC7L2	protein_coding	GO:0003729; GO:0005685; GO:0006376; GO:0005634; GO:0071004; GO:0045843
ENSGALG00000023193	gga-novel-210-mature	ENSGALT00000038008	166	-30.27	166	-30.27	2045431	21	1763	511	SOCS1L	protein_coding	GO:0005737; GO:0019221; GO:0004860; GO:0006469; GO:0046426; GO:0046627; GO:0060334
ENSGALG00000023193	gga-novel-210-mature	ENSGALT00000090264	166	-30.27	166	-30.27	2045432	21	1602	343	SOCS1L	protein_coding	GO:0005737; GO:0019221; GO:0004860; GO:0006469; GO:0046426; GO:0046627; GO:0060334
ENSGALG00000011894	gga-novel-210-mature	ENSGALT00000019412	157	-33.28	157	-33.28	2045436	21	2810	1979	CYP2D6	protein_coding	GO:0016020; GO:0016021; GO:0055114; GO:0046872; GO:0016491; GO:0005506; GO:0020037; GO:0004497; GO:0016705; GO:0016712; GO:0008395; GO:0019369	gga00140:417981
ENSGALG00000011908	gga-novel-210-mature	ENSGALT00000019431	171	-33.86	171	-33.86	2045443	21	3451	1252	WBP2NL	protein_coding	GO:0016020; GO:0016021; GO:0050699; GO:0007343; GO:0035038; GO:0035039; GO:0033011
ENSGALG00000011908	gga-novel-210-mature	ENSGALT00000088561	171	-33.86	171	-33.86	2045444	21	1149	495	WBP2NL	protein_coding	GO:0016020; GO:0016021; GO:0050699; GO:0007343; GO:0035038; GO:0035039; GO:0033011
ENSGALG00000030783	gga-novel-210-mature	ENSGALT00000048476	157	-36.94	157	-36.94	2045519	21	2974	1167	GTPBP1	protein_coding	GO:0005525; GO:0003924
ENSGALG00000030783	gga-novel-210-mature	ENSGALT00000054185	157	-36.94	157	-36.94	2045520	21	4181	2374	GTPBP1	protein_coding	GO:0005525; GO:0003924
ENSGALG00000014213	gga-novel-210-mature	ENSGALT00000022984	152	-30.24	152	-30.24	2045989	21	2067	1124	PRR5	protein_coding	GO:0038203; GO:0031932; GO:0001934; GO:0014068	gga04150:418237
ENSGALG00000014213	gga-novel-210-mature	ENSGALT00000069889	152	-30.24	152	-30.24	2045990	21	1872	929	PRR5	protein_coding	GO:0038203; GO:0031932; GO:0001934; GO:0014068	gga04150:418237
ENSGALG00000014213	gga-novel-210-mature	ENSGALT00000045353	152	-30.24	152	-30.24	2045991	21	2053	1110	PRR5	protein_coding	GO:0038203; GO:0031932; GO:0001934; GO:0014068	gga04150:418237
ENSGALG00000007998	gga-novel-211-mature	ENSGALT00000012986	174	-30.04	174	-30.04	2047716	21	6224	4867	SLC26A4	protein_coding	GO:0016020; GO:0016021; GO:0055085; GO:0098656; GO:0008271; GO:0015116; GO:0008272; GO:1902358; GO:0005254; GO:0015106; GO:0015301; GO:0019531; GO:0015701; GO:0019532; GO:0042391; GO:0051453; GO:1902476; GO:0005887; GO:0006885; GO:0032880; GO:0016324; GO:0031526; GO:0070062
ENSGALG00000012857	gga-novel-211-mature	ENSGALT00000020969	163	-30.25	163	-30.25	2048624	21	3373	1943	DENND2A	protein_coding	GO:0005829; GO:0017112; GO:0042147; GO:0015629
ENSGALG00000012857	gga-novel-211-mature	ENSGALT00000079220	163	-30.25	163	-30.25	2048625	21	3345	1915	DENND2A	protein_coding	GO:0005829; GO:0017112; GO:0042147; GO:0015629
ENSGALG00000032458	gga-novel-214-mature	ENSGALT00000075097	158	-32.61	158	-32.61	2056170	21	1058	60	RABL2L	protein_coding	GO:0005525; GO:0003924; GO:0007338; GO:0008594; GO:0030317; GO:0060271; GO:0030992; GO:0097225
ENSGALG00000008103	gga-novel-214-mature	ENSGALT00000013152	167	-37.19	167	-37.19	2056210	21	1701	15	CEP41	protein_coding	GO:0005737; GO:0005856; GO:0015031; GO:0005815; GO:0005929; GO:0042995; GO:0030030; GO:0060271; GO:0018095; GO:0005813; GO:0005814; GO:0036064
ENSGALG00000008103	gga-novel-214-mature	ENSGALT00000083270	167	-37.19	167	-37.19	2056211	21	1687	14	CEP41	protein_coding	GO:0005737; GO:0005856; GO:0015031; GO:0005815; GO:0005929; GO:0042995; GO:0030030; GO:0060271; GO:0018095; GO:0005813; GO:0005814; GO:0036064
ENSGALG00000008382	gga-novel-214-mature	ENSGALT00000066806	169	-30.23	169	-30.23	2056346	21	1849	394	GNAI1	protein_coding	GO:0000166; GO:0007165; GO:0007186; GO:0005525; GO:0003924; GO:0019001; GO:0031683; GO:0007188; GO:0051301; GO:0060236; GO:1904778; GO:0005622; GO:0005634; GO:0005730; GO:0005737; GO:0005813; GO:0005886; GO:0030496; GO:0099738	gga04371:396368; gga04540:396368; gga04914:396368; gga04916:396368; gga04261:396368
ENSGALG00000008382	gga-novel-214-mature	ENSGALT00000013655	169	-30.23	169	-30.23	2056347	21	1201	162	GNAI1	protein_coding	GO:0000166; GO:0007165; GO:0007186; GO:0005525; GO:0003924; GO:0019001; GO:0031683; GO:0007188; GO:0051301; GO:0060236; GO:1904778; GO:0005622; GO:0005634; GO:0005730; GO:0005737; GO:0005813; GO:0005886; GO:0030496; GO:0099738	gga04371:396368; gga04540:396368; gga04914:396368; gga04916:396368; gga04261:396368
ENSGALG00000045949	gga-novel-214-mature	ENSGALT00000088970	162	-37.19	162	-37.19	2056386	21	384	146	EFCAB10	protein_coding	GO:0005509
ENSGALG00000009604	gga-novel-214-mature	ENSGALT00000038779	156	-34.81	156	-34.81	2056613	21	2225	348	DBX2	protein_coding	GO:0003677; GO:0005634; GO:0006355; GO:0043565
ENSGALG00000009604	gga-novel-214-mature	ENSGALT00000090302	156	-34.81	156	-34.81	2056614	21	1344	117	DBX2	protein_coding	GO:0003677; GO:0005634; GO:0006355; GO:0043565
ENSGALG00000009604	gga-novel-214-mature	ENSGALT00000088057	156	-34.81	156	-34.81	2056615	21	1082	90	DBX2	protein_coding	GO:0003677; GO:0005634; GO:0006355; GO:0043565
ENSGALG00000009604	gga-novel-214-mature	ENSGALT00000089323	156	-34.81	156	-34.81	2056616	21	913	120	DBX2	protein_coding	GO:0003677; GO:0005634; GO:0006355; GO:0043565
ENSGALG00000009873	gga-novel-214-mature	ENSGALT00000016052	170	-41.1	170	-41.1	2056673	21	2399	186	LEMD3	protein_coding	GO:0016020; GO:0016021; GO:0001525; GO:0005639; GO:0006998; GO:0031490; GO:0030514; GO:0070197; GO:1902531; GO:0005637; GO:0006997; GO:0030512; GO:0032926; GO:0031965
ENSGALG00000031340	gga-novel-214-mature	ENSGALT00000070654	155	-30.69	155	-30.69	2056765	21	2772	63	E2F7	protein_coding	GO:0003677; GO:0005634; GO:0006351; GO:0006355; GO:0003700; GO:0005667; GO:0000977; GO:0000978; GO:0000987; GO:0001227; GO:0003714; GO:0042802; GO:0000122; GO:0002040; GO:0008285; GO:0030330; GO:0032466; GO:0032877; GO:0045944; GO:0060718; GO:0070365; GO:0071930; GO:2000134; GO:0016607
ENSGALG00000011295	gga-novel-214-mature	ENSGALT00000038327	158	-31.85	158	-31.85	2056854	21	1493	48	SOCS2	protein_coding	GO:0035556; GO:0005737; GO:0001558; GO:0016567; GO:0046426; GO:0005131; GO:0005159; GO:0008269; GO:0032355; GO:0032870; GO:0040014; GO:0040015; GO:0045666; GO:0060396
ENSGALG00000031699	gga-novel-214-mature	ENSGALT00000048049	162	-35.24	162	-35.24	2056884	21	4454	55	NEDD1	protein_coding	GO:0036064; GO:0000922; GO:0000242; GO:0005814; GO:0071539; GO:0005737; GO:0005813; GO:0045177
ENSGALG00000011854	gga-novel-214-mature	ENSGALT00000019339	160	-32.8	160	-32.8	2057003	21	4674	112	UBN2	protein_coding	GO:0005634; GO:0005654
ENSGALG00000036238	gga-novel-214-mature	ENSGALT00000060496	155	-30.87	155	-30.87	2057005	21	2192	43	LUC7L2	protein_coding	GO:0003729; GO:0005685; GO:0006376; GO:0005634; GO:0071004; GO:0045843
ENSGALG00000011957	gga-novel-214-mature	ENSGALT00000019502	169	-31.71	169	-31.71	2057051	21	3972	30	TOB2	protein_coding	GO:1903507; GO:0008285; GO:0005737; GO:0005634; GO:0003714; GO:0010468; GO:0042809; GO:0023052; GO:0045671; GO:0045778; GO:0005829	gga03018:417992
ENSGALG00000011966	gga-novel-214-mature	ENSGALT00000019518	168	-33.2	168	-33.2	2057056	21	2633	26	RANGAP1	protein_coding	GO:0007165; GO:0005096; GO:0003723; GO:0008536; GO:0046826; GO:0090630; GO:0000776; GO:0005635; GO:0005737; GO:0005829; GO:0016235; GO:0031965; GO:0043231; GO:0048471	gga03013:417997
ENSGALG00000036867	gga-novel-214-mature	ENSGALT00000047675	156	-30.07	156	-30.07	2057098	21	1395	1366	CBX6	protein_coding	GO:0005634; GO:0003727; GO:0000122; GO:0000792; GO:0031519
ENSGALG00000012556	gga-novel-214-mature	ENSGALT00000020504	161	-33.47	161	-33.47	2057196	21	1701	154		protein_coding
ENSGALG00000012569	gga-novel-214-mature	ENSGALT00000020524	159	-35.87	159	-35.87	2057203	21	3058	27	FBXO7	protein_coding	GO:0019901; GO:0031625; GO:0043130; GO:0046982; GO:0000422; GO:0006511; GO:0006626; GO:0010975; GO:0016567; GO:0031647; GO:0040012; GO:0045620; GO:0045736; GO:1903204; GO:1903599; GO:2000134; GO:0000151; GO:0005634; GO:0005737; GO:0005739; GO:0005829; GO:0032991; GO:0097409; GO:0097414; GO:0097462; GO:1990037; GO:1990038
ENSGALG00000012662	gga-novel-214-mature	ENSGALT00000020668	168	-35.78	168	-35.78	2057227	21	2028	61	NUAK1	protein_coding	GO:0004672; GO:0005524; GO:0006468; GO:0005737; GO:0005634; GO:0035556; GO:0004674; GO:0002039; GO:0030155; GO:0035507; GO:2000772; GO:0001650; GO:0015630
ENSGALG00000012694	gga-novel-214-mature	ENSGALT00000087364	151	-30.26	151	-30.26	2057233	21	1553	6	C12orf45	protein_coding
ENSGALG00000012694	gga-novel-214-mature	ENSGALT00000020722	151	-30.26	151	-30.26	2057234	21	940	11	C12orf45	protein_coding
ENSGALG00000012823	gga-novel-214-mature	ENSGALT00000020916	179	-36.35	179	-36.35	2057295	21	3498	502	TRIM24	protein_coding	GO:0046872; GO:0008270; GO:0005622; GO:0005737; GO:0002039; GO:0003682; GO:0003713; GO:0004672; GO:0004842; GO:0016922; GO:0034056; GO:0043565; GO:0061630; GO:0070577; GO:0006468; GO:0008285; GO:0010628; GO:0016567; GO:0030163; GO:0031647; GO:0042981; GO:0045892; GO:0045893; GO:0046777; GO:0055074; GO:0070562; GO:0071391; GO:1901796; GO:0005634; GO:0005654; GO:0005719; GO:0005726
ENSGALG00000032595	gga-novel-214-mature	ENSGALT00000056910	166	-31.47	166	-31.47	2057315	21	636	102	NDUFB2	protein_coding	GO:0005743; GO:0005747; GO:0032981	gga00190:418118
ENSGALG00000032595	gga-novel-214-mature	ENSGALT00000067115	166	-31.47	166	-31.47	2057316	21	431	72	NDUFB2	protein_coding	GO:0005743; GO:0005747; GO:0032981	gga00190:418118
ENSGALG00000032595	gga-novel-214-mature	ENSGALT00000085866	166	-31.47	166	-31.47	2057317	21	503	72	NDUFB2	protein_coding	GO:0005743; GO:0005747; GO:0032981	gga00190:418118
ENSGALG00000012874	gga-novel-214-mature	ENSGALT00000021001	152	-31.72	152	-31.72	2057329	21	1869	144	KIAA1147	protein_coding	GO:0005737; GO:0051179
ENSGALG00000012890	gga-novel-214-mature	ENSGALT00000021020	169	-37.3	169	-37.3	2057333	21	3144	250	DGKI	protein_coding	GO:0000166; GO:0005524; GO:0016301; GO:0016740; GO:0016310; GO:0035556; GO:0008152; GO:0007165; GO:0098793; GO:0003951; GO:0004143; GO:0007205; GO:0034260; GO:0005095; GO:0017016; GO:0007269; GO:0043087; GO:0046579; GO:0046834; GO:0046959; GO:0051966; GO:0060079; GO:1900452; GO:0005634; GO:0005654; GO:0005737; GO:0032045; GO:0032991; GO:0043197; GO:0045202; GO:0048471	gga00561:418124; gga00564:418124; gga04070:418124
ENSGALG00000012946	gga-novel-214-mature	ENSGALT00000044922	163	-32.45	163	-32.45	2057359	21	3067	181	SINHCAF	protein_coding	GO:0008284; GO:0030336; GO:0045596; GO:0016580
ENSGALG00000013034	gga-novel-214-mature	ENSGALT00000021278	156	-35.4	156	-35.4	2057403	21	4454	61	CECR2	protein_coding	GO:0043044; GO:0021915; GO:0090537; GO:0001842; GO:0001843; GO:0007338; GO:0060122; GO:0090102; GO:0005719; GO:0031010
ENSGALG00000013034	gga-novel-214-mature	ENSGALT00000070397	156	-35.4	156	-35.4	2057404	21	4569	59	CECR2	protein_coding	GO:0043044; GO:0021915; GO:0090537; GO:0001842; GO:0001843; GO:0007338; GO:0060122; GO:0090102; GO:0005719; GO:0031010
ENSGALG00000013037	gga-novel-214-mature	ENSGALT00000021282	154	-33.09	154	-33.09	2057409	21	1770	1089	BCL2L13	protein_coding	GO:0016020; GO:0016021; GO:0042981; GO:0005739	gga04137:418163
ENSGALG00000043178	gga-novel-215-star	ENSGALT00000080345	166	-35.08	166	-35.08	2060525	23	9263	928		protein_coding	GO:0043087; GO:0019208
ENSGALG00000043178	gga-novel-215-star	ENSGALT00000049401	166	-35.08	166	-35.08	2060526	23	5844	1108		protein_coding	GO:0043087; GO:0019208
ENSGALG00000043178	gga-novel-215-star	ENSGALT00000064156	166	-35.08	166	-35.08	2060527	23	5649	928		protein_coding	GO:0043087; GO:0019208
ENSGALG00000043178	gga-novel-215-star	ENSGALT00000066854	166	-35.08	166	-35.08	2060528	23	5820	928		protein_coding	GO:0043087; GO:0019208
ENSGALG00000036140	gga-novel-215-star	ENSGALT00000070987	164	-32.8	164	-32.8	2060547	23	2223	1112		protein_coding	GO:0016020; GO:0016021; GO:0055085
ENSGALG00000006409	gga-novel-215-star	ENSGALT00000040160	169	-30.58	169	-30.58	2060591	23	5056	4561	PODXL	protein_coding	GO:0016020; GO:0016021; GO:0016477; GO:0022407
ENSGALG00000034970	gga-novel-215-star	ENSGALT00000071190	160	-30.95	160	-30.95	2060606	23	2648	286	PRKCQ	protein_coding	GO:0000166; GO:0005524; GO:0016301; GO:0016740; GO:0016310; GO:0004672; GO:0004674; GO:0006468; GO:0035556; GO:0046872; GO:0004697; GO:0006355; GO:0006509; GO:0032212; GO:0032740; GO:0032753; GO:0042102; GO:0045086; GO:0046627; GO:0050870; GO:0051092; GO:0051973; GO:0060326; GO:0070233; GO:0090330; GO:1904355; GO:2000318; GO:2000570; GO:0001772; GO:0005737; GO:0005815; GO:0005886; GO:0016235	gga04140:776459; gga04920:776459; gga04270:776459
ENSGALG00000008382	gga-novel-215-star	ENSGALT00000066806	169	-30.4	169	-30.4	2060690	23	1849	233	GNAI1	protein_coding	GO:0000166; GO:0007165; GO:0007186; GO:0005525; GO:0003924; GO:0019001; GO:0031683; GO:0007188; GO:0051301; GO:0060236; GO:1904778; GO:0005622; GO:0005634; GO:0005730; GO:0005737; GO:0005813; GO:0005886; GO:0030496; GO:0099738	gga04371:396368; gga04540:396368; gga04914:396368; gga04916:396368; gga04261:396368
ENSGALG00000008382	gga-novel-215-star	ENSGALT00000013655	169	-30.4	169	-30.4	2060691	23	1201	1	GNAI1	protein_coding	GO:0000166; GO:0007165; GO:0007186; GO:0005525; GO:0003924; GO:0019001; GO:0031683; GO:0007188; GO:0051301; GO:0060236; GO:1904778; GO:0005622; GO:0005634; GO:0005730; GO:0005737; GO:0005813; GO:0005886; GO:0030496; GO:0099738	gga04371:396368; gga04540:396368; gga04914:396368; gga04916:396368; gga04261:396368
ENSGALG00000011738	gga-novel-215-star	ENSGALT00000030630	163	-30.93	163	-30.93	2061272	23	1332	1019	ARHGDIB	protein_coding	GO:0005737; GO:0050790; GO:0005094; GO:0003924; GO:0048365; GO:0035023; GO:1901164; GO:2000249; GO:0005829
ENSGALG00000011738	gga-novel-215-star	ENSGALT00000083156	163	-30.93	163	-30.93	2061273	23	1297	976	ARHGDIB	protein_coding	GO:0005737; GO:0050790; GO:0005094; GO:0003924; GO:0048365; GO:0035023; GO:1901164; GO:2000249; GO:0005829
ENSGALG00000011738	gga-novel-215-star	ENSGALT00000056960	163	-30.93	163	-30.93	2061274	23	1422	1108	ARHGDIB	protein_coding	GO:0005737; GO:0050790; GO:0005094; GO:0003924; GO:0048365; GO:0035023; GO:1901164; GO:2000249; GO:0005829
ENSGALG00000011738	gga-novel-215-star	ENSGALT00000085351	163	-30.93	163	-30.93	2061275	23	1182	868	ARHGDIB	protein_coding	GO:0005737; GO:0050790; GO:0005094; GO:0003924; GO:0048365; GO:0035023; GO:1901164; GO:2000249; GO:0005829
ENSGALG00000011800	gga-novel-215-star	ENSGALT00000081148	159	-30.88	159	-30.88	2061336	23	3960	3478	FAM234B	protein_coding	GO:0016020; GO:0016021
ENSGALG00000011814	gga-novel-215-star	ENSGALT00000019288	161	-30.46	161	-30.46	2061342	23	5497	4072	ATF7IP	protein_coding	GO:0003714; GO:0016887; GO:0000122; GO:0006306; GO:0045892; GO:0045893; GO:0045898; GO:0005634; GO:0005654; GO:0005667; GO:0005829; GO:0016604
ENSGALG00000011957	gga-novel-215-star	ENSGALT00000019502	176	-31.55	176	-31.55	2061395	23	3972	2534	TOB2	protein_coding	GO:1903507; GO:0008285; GO:0005737; GO:0005634; GO:0003714; GO:0010468; GO:0042809; GO:0023052; GO:0045671; GO:0045778; GO:0005829	gga03018:417992
ENSGALG00000019300	gga-novel-215-star	ENSGALT00000020814	153	-30.1	153	-30.1	2061606	23	1344	1316		protein_coding	GO:0055114; GO:0046872; GO:0005506; GO:0004497; GO:0009072; GO:0016714	gga00350:771761; gga00790:771761
ENSGALG00000012857	gga-novel-215-star	ENSGALT00000020969	193	-44.59	193	-44.59	2061656	23	3373	1228	DENND2A	protein_coding	GO:0005829; GO:0017112; GO:0042147; GO:0015629
ENSGALG00000012857	gga-novel-215-star	ENSGALT00000079220	193	-44.59	193	-44.59	2061657	23	3345	1236	DENND2A	protein_coding	GO:0005829; GO:0017112; GO:0042147; GO:0015629
ENSGALG00000012877	gga-novel-215-star	ENSGALT00000021004	164	-32.43	164	-32.43	2061676	23	1599	737	CREB3L2	protein_coding	GO:0006366; GO:0006355; GO:0003700; GO:0035497; GO:0030968; GO:0045944; GO:0000978; GO:0001077; GO:0044212; GO:0002062; GO:0006888; GO:0034976; GO:0045893; GO:0051216; GO:0005634; GO:0005654; GO:0005783	gga04916:418123; gga04261:418123
ENSGALG00000012911	gga-novel-215-star	ENSGALT00000021056	177	-31.68	177	-31.68	2061684	23	2139	328	SYT10	protein_coding	GO:0016020; GO:0016021; GO:0045202; GO:0098793; GO:0017158; GO:0005886; GO:0019905; GO:0005509; GO:0005544; GO:0030276; GO:0006906; GO:0048791; GO:0000149; GO:0001786; GO:0005546; GO:0042802; GO:0042803; GO:0046982; GO:0007268; GO:0007608; GO:0045956; GO:0070382
ENSGALG00000012956	gga-novel-215-star	ENSGALT00000021134	169	-30.29	169	-30.29	2061707	23	2556	436	TMTC1	protein_coding	GO:0016020; GO:0016021
ENSGALG00000012969	gga-novel-215-star	ENSGALT00000021158	152	-30.52	152	-30.52	2061710	23	1467	218		protein_coding	GO:0005524; GO:0016818; GO:0004003; GO:0032508
ENSGALG00000012985	gga-novel-215-star	ENSGALT00000021197	167	-31.48	167	-31.48	2061717	23	1812	1268	SLC6A13	protein_coding	GO:0016020; GO:0016021; GO:0005887; GO:0055085; GO:0005328; GO:0015293; GO:0006836; GO:0005332; GO:0015812; GO:0005215
ENSGALG00000013039	gga-novel-215-star	ENSGALT00000053387	185	-34.8	185	-34.8	2061754	23	1721	986	BID	protein_coding	GO:0005737; GO:0031625; GO:0046982; GO:0001836; GO:0006626; GO:0006919; GO:0008637; GO:0010918; GO:0032459; GO:0032461; GO:0032464; GO:0042127; GO:0042775; GO:0042981; GO:0043065; GO:0051260; GO:0090150; GO:0090200; GO:0097191; GO:0097284; GO:0097345; GO:1902108; GO:1902230; GO:2000045; GO:2000271; GO:2001235; GO:2001238; GO:2001244; GO:0005739; GO:0005829; GO:0016020; GO:0032592	gga04210:395236; gga04217:395236; gga04115:395236
ENSGALG00000013039	gga-novel-215-star	ENSGALT00000021284	185	-34.8	185	-34.8	2061755	23	1497	1008	BID	protein_coding	GO:0005737; GO:0031625; GO:0046982; GO:0001836; GO:0006626; GO:0006919; GO:0008637; GO:0010918; GO:0032459; GO:0032461; GO:0032464; GO:0042127; GO:0042775; GO:0042981; GO:0043065; GO:0051260; GO:0090150; GO:0090200; GO:0097191; GO:0097284; GO:0097345; GO:1902108; GO:1902230; GO:2000045; GO:2000271; GO:2001235; GO:2001238; GO:2001244; GO:0005739; GO:0005829; GO:0016020; GO:0032592	gga04210:395236; gga04217:395236; gga04115:395236
ENSGALG00000013174	gga-novel-215-star	ENSGALT00000060046	154	-31.85	154	-31.85	2061826	23	1567	791	RECQL	protein_coding	GO:0000166; GO:0005524; GO:0005634; GO:0003676; GO:0016787; GO:0004386; GO:0008026; GO:0006310; GO:0032508; GO:0005737; GO:0003677; GO:0005694; GO:0000724; GO:0003678; GO:0009378; GO:0036310; GO:0043140; GO:0000733; GO:0005654
ENSGALG00000028840	gga-novel-215-star	ENSGALT00000044529	168	-32.59	168	-32.59	2061937	23	1639	646	CDPF1	protein_coding
ENSGALG00000045817	gga-novel-219-mature	ENSGALT00000089628	156	-33.64	156	-33.64	2070843	23	2382	16	FBXL13	protein_coding
ENSGALG00000045949	gga-novel-219-mature	ENSGALT00000088970	183	-39.76	183	-39.76	2070866	23	384	126	EFCAB10	protein_coding	GO:0005509
ENSGALG00000008635	gga-novel-219-mature	ENSGALT00000014074	164	-32.2	164	-32.2	2070962	23	1256	445		protein_coding	GO:0007275; GO:0016055; GO:0007186; GO:0004930; GO:0016021; GO:0060070; GO:0017147; GO:0042813; GO:0035567
ENSGALG00000008836	gga-novel-219-mature	ENSGALT00000014357	163	-34.13	163	-34.13	2070984	23	2281	245	ATP6AP1	protein_coding	GO:0016020; GO:0016021; GO:0046933; GO:0015991; GO:0033180; GO:0046961	gga00190:427854; gga04145:427854; gga04142:427854
ENSGALG00000009134	gga-novel-219-mature	ENSGALT00000014876	163	-31.73	163	-31.73	2071013	23	5207	1589	CTTNBP2	protein_coding
ENSGALG00000009514	gga-novel-219-mature	ENSGALT00000052324	309	-65.36	157	-34.3	2071056	23	3841	47 1	NRCAM	protein_coding	GO:0016020; GO:0016021; GO:0034113; GO:0030506; GO:0086080; GO:0001525; GO:0007411; GO:0007417; GO:0008104; GO:0010975; GO:0019227; GO:0031290; GO:0045162; GO:0098609; GO:0005886; GO:0030424; GO:0045202	gga04514:396202
ENSGALG00000040567	gga-novel-219-mature	ENSGALT00000073363	169	-38.54	169	-38.54	2071130	23	1257	754	AVPR1A	protein_coding	GO:0016020; GO:0016021; GO:0004930; GO:0007165; GO:0007186; GO:0005886; GO:0005000; GO:0001992	gga04020:771773; gga04080:771773; gga04270:771773
ENSGALG00000033769	gga-novel-219-mature	ENSGALT00000066998	481	-102.95	173	-40.54	2071237	23	1749	652 456 317	BBS10	protein_coding	GO:0000166; GO:0005524; GO:0001103; GO:0001895; GO:0043254; GO:0045494; GO:0051131; GO:1905515
ENSGALG00000010320	gga-novel-219-mature	ENSGALT00000016802	164	-34.72	164	-34.72	2071248	23	1014	192	PAWR	protein_coding	GO:0006915; GO:0005737; GO:0043065; GO:0019899; GO:0043522; GO:0000122; GO:0010628; GO:0010629; GO:0030889; GO:0042094; GO:0042130; GO:0042986; GO:0048147; GO:0050860; GO:0097190; GO:1901300; GO:2000774; GO:0000790; GO:0005634; GO:0005884
ENSGALG00000042269	gga-novel-219-mature	ENSGALT00000061849	160	-35.27	160	-35.27	2071273	23	1164	147	METTL25	protein_coding
ENSGALG00000011357	gga-novel-219-mature	ENSGALT00000018529	173	-37.69	173	-37.69	2071345	23	2561	1	VEZT	protein_coding	GO:0017022; GO:0098609; GO:0005654; GO:0005829
ENSGALG00000011409	gga-novel-219-mature	ENSGALT00000018617	164	-33.61	164	-33.61	2071349	23	606	64	SNRPF	protein_coding	GO:0005634; GO:0003723; GO:0000398; GO:0006397; GO:0008380; GO:0005681; GO:0000387; GO:0005732; GO:0071013; GO:0005685; GO:0005683; GO:0005687; GO:0005689; GO:0005829; GO:0030532; GO:0034709; GO:0034715; GO:0034719; GO:0071007	gga03040:417916
ENSGALG00000011514	gga-novel-219-mature	ENSGALT00000058826	178	-44	178	-44	2071367	23	369	16	SLC25A3	protein_coding	GO:0016020; GO:0016021; GO:0044877; GO:0005739; GO:0043209
ENSGALG00000011514	gga-novel-219-mature	ENSGALT00000018773	178	-44	178	-44	2071368	23	1240	16	SLC25A3	protein_coding	GO:0016020; GO:0016021; GO:0044877; GO:0005739; GO:0043209
ENSGALG00000011514	gga-novel-219-mature	ENSGALT00000057696	178	-44	178	-44	2071369	23	1851	16	SLC25A3	protein_coding	GO:0016020; GO:0016021; GO:0044877; GO:0005739; GO:0043209
ENSGALG00000011745	gga-novel-219-mature	ENSGALT00000019185	152	-31.58	152	-31.58	2071417	23	4171	4135		protein_coding	GO:0006396; GO:0045292; GO:0005681	gga03040:427880
ENSGALG00000039794	gga-novel-219-mature	ENSGALT00000065178	159	-31.37	159	-31.37	2071418	23	447	388		protein_coding
ENSGALG00000043062	gga-novel-219-mature	ENSGALT00000064088	160	-32.13	160	-32.13	2071423	23	411	389		protein_coding	GO:0003677; GO:0005634; GO:0046982; GO:0000786; GO:0005694; GO:0006334; GO:0031492
ENSGALG00000040303	gga-novel-219-mature	ENSGALT00000052021	160	-32.13	160	-32.13	2071424	23	411	389		protein_coding	GO:0003677; GO:0005634; GO:0046982; GO:0000786; GO:0005694; GO:0006334; GO:0031492
ENSGALG00000030658	gga-novel-219-mature	ENSGALT00000073550	159	-31.37	159	-31.37	2071427	23	480	400		protein_coding	GO:0016020; GO:0016021
ENSGALG00000031571	gga-novel-219-mature	ENSGALT00000058977	152	-31.58	152	-31.58	2071428	23	444	25	H2A-VII	protein_coding	GO:0003677; GO:0005634; GO:0046982; GO:0000786; GO:0005694; GO:0006342; GO:0000790	gga04217:427881; gga04217:101749238
ENSGALG00000038969	gga-novel-219-mature	ENSGALT00000058115	160	-32.13	160	-32.13	2071430	23	499	425	HIST2H3L	protein_coding	GO:0003677; GO:0005634; GO:0046982; GO:0000786; GO:0005694; GO:0006334; GO:0031492
ENSGALG00000035244	gga-novel-219-mature	ENSGALT00000056622	160	-32.13	160	-32.13	2071441	23	1201	438		protein_coding	GO:0003677; GO:0005634; GO:0046982; GO:0000786; GO:0005694; GO:0006334; GO:0003682; GO:0031492; GO:0000122; GO:0000785
ENSGALG00000037930	gga-novel-219-mature	ENSGALT00000058129	160	-32.13	160	-32.13	2071442	23	411	389		protein_coding	GO:0003677; GO:0005634; GO:0046982; GO:0000786; GO:0005694; GO:0006334; GO:0031492
ENSGALG00000039351	gga-novel-219-mature	ENSGALT00000048324	159	-31.37	159	-31.37	2071447	23	771	436		protein_coding
ENSGALG00000029941	gga-novel-219-mature	ENSGALT00000045191	152	-31.58	152	-31.58	2071448	23	390	16	H2A-VII	protein_coding	GO:0003677; GO:0005634; GO:0046982; GO:0000786; GO:0005694; GO:0006342; GO:0000790	gga04217:427881; gga04217:404299
ENSGALG00000035715	gga-novel-219-mature	ENSGALT00000045162	152	-31.58	152	-31.58	2071451	23	390	16	H2A-VII	protein_coding	GO:0003677; GO:0005634; GO:0046982; GO:0000786; GO:0005694; GO:0006342; GO:0000790	gga04217:427881; gga04217:100858459
ENSGALG00000040174	gga-novel-219-mature	ENSGALT00000049616	159	-31.37	159	-31.37	2071454	23	483	421		protein_coding
ENSGALG00000028372	gga-novel-219-mature	ENSGALT00000045120	152	-31.58	152	-31.58	2071455	23	390	16	H2A-VII	protein_coding	GO:0003677; GO:0005634; GO:0046982; GO:0000786; GO:0005694; GO:0006342; GO:0000790	gga04217:427881
ENSGALG00000027113	gga-novel-219-mature	ENSGALT00000045842	152	-31.58	152	-31.58	2071457	23	390	16	H2A-VII	protein_coding	GO:0003677; GO:0005634; GO:0046982; GO:0000786; GO:0005694; GO:0006342; GO:0000790	gga04217:427881; gga04217:427891
ENSGALG00000033587	gga-novel-219-mature	ENSGALT00000060624	159	-31.37	159	-31.37	2071459	23	516	397		protein_coding
ENSGALG00000032645	gga-novel-219-mature	ENSGALT00000046827	152	-31.58	152	-31.58	2071460	23	613	64	H2A-VII	protein_coding	GO:0003677; GO:0005634; GO:0046982; GO:0000786; GO:0005694; GO:0006342; GO:0000790	gga04217:427881; gga04217:417955
ENSGALG00000027064	gga-novel-219-mature	ENSGALT00000042655	160	-32.13	160	-32.13	2071461	23	823	426	HIST1H3H	protein_coding	GO:0003677; GO:0005634; GO:0046982; GO:0000786; GO:0005694; GO:0006334; GO:0031492
ENSGALG00000040004	gga-novel-219-mature	ENSGALT00000052453	160	-32.13	160	-32.13	2071462	23	527	436		protein_coding	GO:0003677; GO:0005634; GO:0046982; GO:0000786; GO:0005694; GO:0006334; GO:0031492
ENSGALG00000011856	gga-novel-219-mature	ENSGALT00000019343	161	-32.84	161	-32.84	2071484	23	378	58	FMC1	protein_coding	GO:0033615; GO:0050995; GO:0061469; GO:0005739
ENSGALG00000012272	gga-novel-219-mature	ENSGALT00000020049	158	-33.68	158	-33.68	2071599	23	3550	8	TMEM184B	protein_coding	GO:0016020; GO:0016021; GO:0005215
ENSGALG00000031977	gga-novel-219-mature	ENSGALT00000078146	153	-30.38	153	-30.38	2071658	23	972	605	CACNG2	protein_coding	GO:0016020; GO:0016021; GO:0005622; GO:0005244; GO:0005245; GO:0005262; GO:0006816; GO:0034765; GO:0070588; GO:0005891; GO:0006811; GO:0007528; GO:0019226; GO:0042391; GO:0050877; GO:0051899; GO:0060081; GO:0098943; GO:0098970; GO:0099590; GO:2000311; GO:0032281; GO:0036477; GO:0045211; GO:0099634	gga04010:427909; gga04260:427909; gga04261:427909
ENSGALG00000012556	gga-novel-219-mature	ENSGALT00000020504	151	-32.06	151	-32.06	2071676	23	1701	158		protein_coding
ENSGALG00000012890	gga-novel-219-mature	ENSGALT00000021020	152	-30.71	152	-30.71	2071813	23	3144	48	DGKI	protein_coding	GO:0000166; GO:0005524; GO:0016301; GO:0016740; GO:0016310; GO:0035556; GO:0008152; GO:0007165; GO:0098793; GO:0003951; GO:0004143; GO:0007205; GO:0034260; GO:0005095; GO:0017016; GO:0007269; GO:0043087; GO:0046579; GO:0046834; GO:0046959; GO:0051966; GO:0060079; GO:1900452; GO:0005634; GO:0005654; GO:0005737; GO:0032045; GO:0032991; GO:0043197; GO:0045202; GO:0048471	gga00561:418124; gga00564:418124; gga04070:418124
ENSGALG00000012975	gga-novel-219-mature	ENSGALT00000021171	160	-33.31	160	-33.31	2071849	23	3147	12		protein_coding	GO:0005086; GO:0032012; GO:0030036	gga04144:418146
ENSGALG00000013229	gga-novel-219-mature	ENSGALT00000021607	162	-32.05	162	-32.05	2071980	23	2484	112	CMAS	protein_coding	GO:0008781	gga00520:418199
ENSGALG00000028840	gga-novel-219-mature	ENSGALT00000044529	160	-30.97	160	-30.97	2072073	23	1639	54	CDPF1	protein_coding
ENSGALG00000031503	gga-novel-219-mature	ENSGALT00000050156	167	-31.15	167	-31.15	2072085	23	5232	106	LRP6	protein_coding	GO:0016020; GO:0016021; GO:0006898; GO:0007275; GO:0005886; GO:0016055; GO:0042813; GO:0060070; GO:0017147; GO:0005041; GO:0005102; GO:0005109; GO:0019210; GO:0019534; GO:0042802; GO:0042803; GO:0071936; GO:0001933; GO:0006469; GO:0014029; GO:0014033; GO:0034392; GO:0044332; GO:0045787; GO:0045893; GO:0045944; GO:0051091; GO:0060828; GO:0071397; GO:0071901; GO:0072659; GO:0090263; GO:1901998; GO:…	gga04310:419097; gga04150:419097
ENSGALG00000045817	gga-novel-226-mature	ENSGALT00000089628	159	-30.97	159	-30.97	2091115	21	2382	15	FBXL13	protein_coding
ENSGALG00000008081	gga-novel-226-mature	ENSGALT00000013116	158	-31.07	158	-31.07	2091148	21	3582	130	PIK3CG	protein_coding	GO:0000166; GO:0005524; GO:0016301; GO:0016740; GO:0016310; GO:0046854; GO:0048015; GO:0016303; GO:0036092; GO:0005886; GO:0005737; GO:0002250; GO:0045087; GO:0006954; GO:0006468; GO:0030593; GO:0035005; GO:0042802; GO:0046875; GO:0046934; GO:0001932; GO:0007186; GO:0010818; GO:0014065; GO:0043085; GO:0043406; GO:0051897; GO:0070527; GO:0071320; GO:1903169; GO:2000270; GO:0005944; GO:0016020	gga00562:417706; gga04371:417706; gga04261:417706
ENSGALG00000008060	gga-novel-226-mature	ENSGALT00000013087	169	-33.33	169	-33.33	2091149	21	1248	19	PRKAR2B	protein_coding	GO:0000166; GO:0008603; GO:0030552; GO:0001932; GO:0005952; GO:0004862; GO:0019901; GO:0031625; GO:0034236; GO:0006631; GO:0007612; GO:2000480; GO:0005737; GO:0005813; GO:0005886; GO:0043197; GO:0043198; GO:0097546	gga04910:769420
ENSGALG00000029379	gga-novel-226-mature	ENSGALT00000048667	166	-32.18	166	-32.18	2091207	21	3741	133	BRD1	protein_coding	GO:0046872; GO:0042393; GO:0043966; GO:0005634; GO:0016607; GO:0070776
ENSGALG00000029379	gga-novel-226-mature	ENSGALT00000056505	166	-32.18	166	-32.18	2091208	21	3522	133	BRD1	protein_coding	GO:0046872; GO:0042393; GO:0043966; GO:0005634; GO:0016607; GO:0070776
ENSGALG00000009577	gga-novel-226-mature	ENSGALT00000015605	170	-30.66	170	-30.66	2091355	21	2021	94	PUS7L	protein_coding	GO:0003723; GO:0009982; GO:0001522; GO:0009451
ENSGALG00000009601	gga-novel-226-mature	ENSGALT00000047907	158	-33.63	158	-33.63	2091362	21	2810	109	NELL2	protein_coding	GO:0005509; GO:0005623
ENSGALG00000011295	gga-novel-226-mature	ENSGALT00000038327	153	-30.15	153	-30.15	2091606	21	1493	110	SOCS2	protein_coding	GO:0035556; GO:0005737; GO:0001558; GO:0016567; GO:0046426; GO:0005131; GO:0005159; GO:0008269; GO:0032355; GO:0032870; GO:0040014; GO:0040015; GO:0045666; GO:0060396
ENSGALG00000011309	gga-novel-226-mature	ENSGALT00000018451	168	-35.28	168	-35.28	2091608	21	4473	848	PLXNC1	protein_coding	GO:0016020; GO:0016021; GO:0007165; GO:0017154; GO:0071526; GO:0008360; GO:0043087; GO:0007162; GO:0050772
ENSGALG00000019336	gga-novel-226-mature	ENSGALT00000030640	173	-37.81	173	-37.81	2091609	21	2154	2111	CEP83	protein_coding	GO:0060271; GO:0005814; GO:0048278; GO:0051660
ENSGALG00000011651	gga-novel-226-mature	ENSGALT00000019040	154	-30.4	154	-30.4	2091666	21	1583	13	ARL1	protein_coding	GO:0000166; GO:0005794; GO:0005737; GO:0005622; GO:0005525; GO:0005829; GO:0003924; GO:0008047; GO:0019904; GO:0007030; GO:0009404; GO:0031584; GO:0034067; GO:0042147; GO:0005802
ENSGALG00000011662	gga-novel-226-mature	ENSGALT00000054394	154	-30.4	154	-30.4	2091668	21	7866	7778		protein_coding	GO:0006913; GO:0005643; GO:0017056; GO:0006999; GO:0044611; GO:0016020; GO:0016021	gga03013:417935
ENSGALG00000011662	gga-novel-226-mature	ENSGALT00000019063	154	-30.4	154	-30.4	2091669	21	7779	7691		protein_coding	GO:0006913; GO:0005643; GO:0017056; GO:0006999; GO:0044611; GO:0016020; GO:0016021	gga03013:417935
ENSGALG00000011958	gga-novel-226-mature	ENSGALT00000037963	157	-32.01	157	-32.01	2091804	21	1018	902	TEF	protein_coding	GO:0003677; GO:0005634; GO:0006366; GO:0006351; GO:0006355; GO:0003700; GO:0043565; GO:0006357; GO:0045893; GO:0045944; GO:0007275; GO:0001077; GO:0000977; GO:0003690
ENSGALG00000011958	gga-novel-226-mature	ENSGALT00000064953	157	-32.01	157	-32.01	2091805	21	927	839	TEF	protein_coding	GO:0003677; GO:0005634; GO:0006366; GO:0006351; GO:0006355; GO:0003700; GO:0043565; GO:0006357; GO:0045893; GO:0045944; GO:0007275; GO:0001077; GO:0000977; GO:0003690
ENSGALG00000012144	gga-novel-226-mature	ENSGALT00000019837	165	-36.28	165	-36.28	2091832	21	1395	90	MIEF1	protein_coding	GO:0016020; GO:0016021; GO:0042802; GO:0090141
ENSGALG00000012236	gga-novel-226-mature	ENSGALT00000019979	160	-30.6	160	-30.6	2091862	21	1591	1093	DMC1	protein_coding	GO:0000166; GO:0005524; GO:0003677; GO:0005634; GO:0008094; GO:0006281; GO:0007131; GO:0006259; GO:0003697; GO:0005654; GO:0003690; GO:0006312; GO:0004520; GO:0000150; GO:0000400; GO:0010212; GO:0042148; GO:0070192; GO:0000794; GO:0000730; GO:0001541; GO:0001556; GO:0007129; GO:0007141; GO:0007276; GO:0007283; GO:0007286; GO:0000781; GO:0005694
ENSGALG00000012290	gga-novel-226-mature	ENSGALT00000020083	165	-33.81	165	-33.81	2091879	21	3327	88	SOX10	protein_coding	GO:0003677; GO:0005634; GO:0005623; GO:0006351; GO:0006355; GO:0005737; GO:0045893; GO:0003700; GO:0042802; GO:0014003; GO:0022010; GO:0048709; GO:0060959; GO:0005654
ENSGALG00000019312	gga-novel-226-mature	ENSGALT00000030591	174	-33.71	174	-33.71	2091889	21	720	387		protein_coding	GO:0005576; GO:0007275; GO:0030154; GO:0030514; GO:0045596; GO:0051216
ENSGALG00000012312	gga-novel-226-mature	ENSGALT00000020120	160	-32.07	160	-32.07	2091891	21	1491	48	GCAT	protein_coding	GO:0003824; GO:0008152; GO:0009058; GO:0016740; GO:0030170; GO:0008890; GO:0006567; GO:0005654; GO:0005739; GO:0016607	gga00260:101750333
ENSGALG00000023131	gga-novel-226-mature	ENSGALT00000037821	162	-33.63	162	-33.63	2091900	21	2122	191	PDXP	protein_coding	GO:0016791; GO:0008152; GO:0016787; GO:0005829; GO:0000287; GO:0004721; GO:0031072; GO:0033883; GO:0042803; GO:0098519; GO:0006470; GO:0007088; GO:0030836; GO:0031247; GO:0032361; GO:0032465; GO:0071318; GO:0005886; GO:0005911; GO:0015629; GO:0030027; GO:0030496; GO:0032154; GO:0032587; GO:0070938	gga00750:771207
ENSGALG00000012863	gga-novel-226-mature	ENSGALT00000020977	170	-31.43	170	-31.43	2092066	21	1881	1478	ADCK2	protein_coding
ENSGALG00000013143	gga-novel-226-mature	ENSGALT00000037438	167	-32.3	167	-32.3	2092221	21	2922	69	PDE3A	protein_coding	GO:0046872; GO:0007165; GO:0016787; GO:0008081; GO:0004114; GO:0004115; GO:0001556; GO:0006198; GO:0019933; GO:0019934; GO:0040020; GO:0042493; GO:0043116; GO:0043117; GO:0060282; GO:0071321; GO:0071560; GO:0005829; GO:0016020	gga00230:418185
ENSGALG00000014186	gga-novel-226-mature	ENSGALT00000054022	174	-31.78	174	-31.78	2092311	21	1592	38	MPPED1	protein_coding	GO:0016787
ENSGALG00000014232	gga-novel-226-mature	ENSGALT00000023012	161	-32.8	161	-32.8	2092338	21	1140	52	RIBC2	protein_coding
ENSGALG00000008437	gga-novel-239-mature	ENSGALT00000013746	164	-32.33	164	-32.33	2128627	23	3074	1435	NET1	protein_coding	GO:0035556; GO:0005085; GO:0005089; GO:0035023; GO:0017049; GO:0043065; GO:0043547; GO:0051451; GO:0070301; GO:0071479; GO:1900026; GO:0005634; GO:0005886
ENSGALG00000007161	gga-novel-239-mature	ENSGALT00000067872	174	-31.47	174	-31.47	2128816	23	9528	6913	LRRK2	protein_coding	GO:0004672; GO:0005524; GO:0006468; GO:0005525; GO:0043547; GO:0098794; GO:0000149; GO:0003779; GO:0003924; GO:0004674; GO:0004708; GO:0005096; GO:0015631; GO:0016301; GO:0017048; GO:0017075; GO:0030276; GO:0034211; GO:0036479; GO:0042802; GO:0042803; GO:0044325; GO:0051018; GO:1904713; GO:0000165; GO:0000186; GO:0000187; GO:0001933; GO:0001934; GO:0006897; GO:0006979; GO:0007005; GO:0007030; GO:…
ENSGALG00000007161	gga-novel-239-mature	ENSGALT00000011599	174	-31.47	174	-31.47	2128817	23	7596	6491	LRRK2	protein_coding	GO:0004672; GO:0005524; GO:0006468; GO:0005525; GO:0043547; GO:0098794; GO:0000149; GO:0003779; GO:0003924; GO:0004674; GO:0004708; GO:0005096; GO:0015631; GO:0016301; GO:0017048; GO:0017075; GO:0030276; GO:0034211; GO:0036479; GO:0042802; GO:0042803; GO:0044325; GO:0051018; GO:1904713; GO:0000165; GO:0000186; GO:0000187; GO:0001933; GO:0001934; GO:0006897; GO:0006979; GO:0007005; GO:0007030; GO:…
ENSGALG00000012929	gga-novel-239-mature	ENSGALT00000021086	163	-30.28	163	-30.28	2129743	23	3038	1747	DNM1L	protein_coding	GO:0000166; GO:0005525; GO:0003924; GO:0008017; GO:0000266; GO:0003374; GO:0061025; GO:0031966; GO:0016559; GO:0017137; GO:0030742; GO:0031625; GO:0042803; GO:0001836; GO:0007005; GO:0010821; GO:0032459; GO:0043065; GO:0043653; GO:0048312; GO:0050714; GO:0051259; GO:0051289; GO:0070266; GO:0070584; GO:0090141; GO:0090149; GO:0090200; GO:1900063; GO:1903146; GO:2001244; GO:0005737; GO:0005739; GO:…	gga04217:418132; gga04621:418132
ENSGALG00000041978	gga-novel-248-star	ENSGALT00000079059	172	-32.08	172	-32.08	2156163	22	2008	230	K123	protein_coding	GO:0003676; GO:0046872; GO:0016787
ENSGALG00000008167	gga-novel-248-star	ENSGALT00000061103	166	-35.11	166	-35.11	2156290	22	3638	83	KMT2E	protein_coding	GO:0046872; GO:0019899; GO:0035064; GO:0002446; GO:0006306; GO:0030218; GO:0042119; GO:0045893; GO:1900087; GO:1905437; GO:0000785; GO:0005634; GO:0032991; GO:0035327	gga00310:417712
ENSGALG00000008167	gga-novel-248-star	ENSGALT00000013259	166	-35.11	166	-35.11	2156291	22	3842	83	KMT2E	protein_coding	GO:0046872; GO:0019899; GO:0035064; GO:0002446; GO:0006306; GO:0030218; GO:0042119; GO:0045893; GO:1900087; GO:1905437; GO:0000785; GO:0005634; GO:0032991; GO:0035327	gga00310:417712
ENSGALG00000008167	gga-novel-248-star	ENSGALT00000055084	166	-35.11	166	-35.11	2156292	22	3782	83	KMT2E	protein_coding	GO:0046872; GO:0019899; GO:0035064; GO:0002446; GO:0006306; GO:0030218; GO:0042119; GO:0045893; GO:1900087; GO:1905437; GO:0000785; GO:0005634; GO:0032991; GO:0035327	gga00310:417712
ENSGALG00000008167	gga-novel-248-star	ENSGALT00000080952	166	-35.11	166	-35.11	2156293	22	3705	45	KMT2E	protein_coding	GO:0046872; GO:0019899; GO:0035064; GO:0002446; GO:0006306; GO:0030218; GO:0042119; GO:0045893; GO:1900087; GO:1905437; GO:0000785; GO:0005634; GO:0032991; GO:0035327	gga00310:417712
ENSGALG00000023661	gga-novel-248-star	ENSGALT00000039460	163	-32.22	163	-32.22	2156313	22	2120	89	DUS4L	protein_coding	GO:0055114; GO:0003824; GO:0016491; GO:0050660; GO:0008033; GO:0017150; GO:0002943
ENSGALG00000008551	gga-novel-248-star	ENSGALT00000013929	168	-31.81	168	-31.81	2156375	22	1695	26	CRELD2	protein_coding	GO:0005509; GO:0005615; GO:0005783; GO:0005794
ENSGALG00000009595	gga-novel-248-star	ENSGALT00000074174	159	-30.05	159	-30.05	2156518	22	4038	1	TWF1	protein_coding	GO:0005622; GO:0003779; GO:0003785; GO:0004713; GO:0005524; GO:0005546; GO:0044877; GO:0010613; GO:0018108; GO:0030837; GO:0042989; GO:0043538; GO:0051016; GO:0005829; GO:0005911; GO:0015629; GO:0030016; GO:0030175; GO:0032587; GO:0048471
ENSGALG00000009825	gga-novel-248-star	ENSGALT00000015976	153	-31.16	153	-31.16	2156565	22	6140	4556	SRGAP1	protein_coding	GO:0005622; GO:0007165; GO:0005096; GO:0043547; GO:0017048; GO:0007266; GO:0016477
ENSGALG00000026490	gga-novel-248-star	ENSGALT00000046025	171	-31.74	171	-31.74	2156686	22	875	309	RPS16	protein_coding	GO:0003735; GO:0006412; GO:0005840; GO:0003723; GO:0022627; GO:0000462; GO:0006364; GO:0042274; GO:1990830	gga03010:417871
ENSGALG00000030101	gga-novel-248-star	ENSGALT00000079156	167	-32.22	167	-32.22	2156955	22	1586	766	CSDC2	protein_coding	GO:0003677; GO:0006355; GO:0003676
ENSGALG00000034518	gga-novel-248-star	ENSGALT00000079046	153	-31.03	153	-31.03	2157054	22	1032	968		protein_coding	GO:0051015; GO:0032956
ENSGALG00000034518	gga-novel-248-star	ENSGALT00000086114	153	-31.03	153	-31.03	2157055	22	1299	1235		protein_coding	GO:0051015; GO:0032956
ENSGALG00000013022	gga-novel-248-star	ENSGALT00000021261	163	-30.54	163	-30.54	2157307	22	6246	592	CACNA1C	protein_coding	GO:0016020; GO:0016021; GO:0055085; GO:0005216; GO:0005244; GO:0005245; GO:0005262; GO:0006811; GO:0006816; GO:0034765; GO:0070588; GO:0005891; GO:0005886; GO:0086010; GO:0008331; GO:0005516; GO:0051393; GO:0086007; GO:0086056; GO:0002520; GO:0007204; GO:0007507; GO:0035115; GO:0043010; GO:0061337; GO:0061577; GO:0086002; GO:0086012; GO:0086045; GO:0086091; GO:0098911; GO:0098912; GO:0005737; GO:…	gga04010:395891; gga04020:395891; gga04912:395891; gga04260:395891; gga04261:395891; gga04270:395891
ENSGALG00000013022	gga-novel-248-star	ENSGALT00000054139	163	-30.54	163	-30.54	2157308	22	6234	592	CACNA1C	protein_coding	GO:0016020; GO:0016021; GO:0055085; GO:0005216; GO:0005244; GO:0005245; GO:0005262; GO:0006811; GO:0006816; GO:0034765; GO:0070588; GO:0005891; GO:0005886; GO:0086010; GO:0008331; GO:0005516; GO:0051393; GO:0086007; GO:0086056; GO:0002520; GO:0007204; GO:0007507; GO:0035115; GO:0043010; GO:0061337; GO:0061577; GO:0086002; GO:0086012; GO:0086045; GO:0086091; GO:0098911; GO:0098912; GO:0005737; GO:…	gga04010:395891; gga04020:395891; gga04912:395891; gga04260:395891; gga04261:395891; gga04270:395891
ENSGALG00000014186	gga-novel-248-star	ENSGALT00000054022	151	-30.1	151	-30.1	2157471	22	1592	361	MPPED1	protein_coding	GO:0016787
ENSGALG00000013967	gga-novel-274-star	ENSGALT00000051302	176	-30.4	176	-30.4	2231508	23	1204	18	NUDT5	protein_coding	GO:0016787; GO:0000287; GO:0016779; GO:0017110; GO:0019144; GO:0030515; GO:0042803; GO:0044715; GO:0047631; GO:0006139; GO:0006338; GO:0009191; GO:0019303; GO:1990966; GO:0005634	gga00230:426368
ENSGALG00000013967	gga-novel-274-star	ENSGALT00000059392	176	-30.4	176	-30.4	2231510	23	1343	32	NUDT5	protein_coding	GO:0016787; GO:0000287; GO:0016779; GO:0017110; GO:0019144; GO:0030515; GO:0042803; GO:0044715; GO:0047631; GO:0006139; GO:0006338; GO:0009191; GO:0019303; GO:1990966; GO:0005634	gga00230:426368
ENSGALG00000013967	gga-novel-274-star	ENSGALT00000084048	176	-30.4	176	-30.4	2231511	23	1098	42	NUDT5	protein_coding	GO:0016787; GO:0000287; GO:0016779; GO:0017110; GO:0019144; GO:0030515; GO:0042803; GO:0044715; GO:0047631; GO:0006139; GO:0006338; GO:0009191; GO:0019303; GO:1990966; GO:0005634	gga00230:426368
ENSGALG00000007183	gga-novel-274-star	ENSGALT00000011632	169	-33.67	169	-33.67	2231622	23	3161	1119	ERGIC2	protein_coding	GO:0006890; GO:0005634; GO:0005730; GO:0005737; GO:0043231
ENSGALG00000007183	gga-novel-274-star	ENSGALT00000058658	169	-33.67	169	-33.67	2231623	23	1730	1219	ERGIC2	protein_coding	GO:0006890; GO:0005634; GO:0005730; GO:0005737; GO:0043231
ENSGALG00000040272	gga-novel-274-star	ENSGALT00000070013	158	-32.44	158	-32.44	2231640	23	2016	35	ALG10	protein_coding	GO:0016020; GO:0016021; GO:0016757; GO:0005789; GO:0006488; GO:0004583; GO:0106073; GO:0007605; GO:0060117	gga00510:426734
ENSGALG00000028069	gga-novel-274-star	ENSGALT00000058460	164	-30.58	164	-30.58	2231728	23	1524	278	WNT16	protein_coding	GO:0005576; GO:0005102; GO:0007275; GO:0016055; GO:0010628; GO:0014068; GO:0030216; GO:0043616; GO:0046330; GO:0046849; GO:0060317; GO:0060548; GO:0090399; GO:0090403; GO:0005615; GO:0005737; GO:0005109; GO:0030182; GO:0045165	gga04310:427856; gga04150:427856; gga04916:427856
ENSGALG00000045762	gga-novel-274-star	ENSGALT00000088808	150	-31.25	150	-31.25	2232241	23	657	513		protein_coding
ENSGALG00000011958	gga-novel-274-star	ENSGALT00000064953	158	-30.12	158	-30.12	2232261	23	927	96	TEF	protein_coding	GO:0003677; GO:0005634; GO:0006366; GO:0006351; GO:0006355; GO:0003700; GO:0043565; GO:0006357; GO:0045893; GO:0045944; GO:0007275; GO:0001077; GO:0000977; GO:0003690
ENSGALG00000032257	gga-novel-274-star	ENSGALT00000053457	165	-30.51	165	-30.51	2232325	23	1563	179	CSNK1E	protein_coding	GO:0000166; GO:0005524; GO:0016301; GO:0016740; GO:0016310; GO:0004672; GO:0004674; GO:0006468; GO:0005737; GO:0016055; GO:0005634; GO:0018105; GO:0006897; GO:0008360; GO:0048511; GO:0030177; GO:0030178; GO:0032436; GO:0032922; GO:0034613; GO:0042752; GO:0090263; GO:1903827; GO:2000052; GO:1990904	gga04310:378891; gga04340:378891; gga04068:378891
ENSGALG00000039658	gga-novel-274-star	ENSGALT00000051917	161	-30.49	161	-30.49	2232358	23	2019	1683	GGA1	protein_coding	GO:0005622; GO:0006886; GO:0016192; GO:0030131; GO:0030306; GO:0046982; GO:0045732; GO:1901998; GO:0005654; GO:0032991; GO:0043231	gga04142:100857525
ENSGALG00000039658	gga-novel-274-star	ENSGALT00000062983	161	-30.49	161	-30.49	2232359	23	1998	1662	GGA1	protein_coding	GO:0005622; GO:0006886; GO:0016192; GO:0030131; GO:0030306; GO:0046982; GO:0045732; GO:1901998; GO:0005654; GO:0032991; GO:0043231	gga04142:100857525
ENSGALG00000012446	gga-novel-274-star	ENSGALT00000020346	161	-31.59	161	-31.59	2232366	23	2427	2081	ELFN2	protein_coding	GO:0016020; GO:0016021; GO:0010923
ENSGALG00000042990	gga-novel-274-star	ENSGALT00000073601	171	-39.03	171	-39.03	2232385	23	871	58	IFT27	protein_coding	GO:0005525; GO:0003924; GO:0006886; GO:0007224; GO:0042073; GO:0060122; GO:0090102; GO:0005813; GO:0005929; GO:0030992; GO:0097225; GO:0097228
ENSGALG00000032595	gga-novel-274-star	ENSGALT00000056910	158	-30.07	158	-30.07	2232523	23	636	258	NDUFB2	protein_coding	GO:0005743; GO:0005747; GO:0032981	gga00190:418118
ENSGALG00000032595	gga-novel-274-star	ENSGALT00000067115	158	-30.07	158	-30.07	2232524	23	431	228	NDUFB2	protein_coding	GO:0005743; GO:0005747; GO:0032981	gga00190:418118
ENSGALG00000032595	gga-novel-274-star	ENSGALT00000085866	160	-31.95	160	-31.95	2232525	23	503	300	NDUFB2	protein_coding	GO:0005743; GO:0005747; GO:0032981	gga00190:418118
ENSGALG00000012969	gga-novel-274-star	ENSGALT00000021158	154	-33.31	154	-33.31	2232574	23	1467	80		protein_coding	GO:0005524; GO:0016818; GO:0004003; GO:0032508
ENSGALG00000029379	gga-novel-298-mature	ENSGALT00000048667	163	-30.41	163	-30.41	2299719	21	3741	365	BRD1	protein_coding	GO:0046872; GO:0042393; GO:0043966; GO:0005634; GO:0016607; GO:0070776
ENSGALG00000029379	gga-novel-298-mature	ENSGALT00000056505	163	-30.41	163	-30.41	2299720	21	3522	365	BRD1	protein_coding	GO:0046872; GO:0042393; GO:0043966; GO:0005634; GO:0016607; GO:0070776
ENSGALG00000009556	gga-novel-298-mature	ENSGALT00000015558	165	-34.09	165	-34.09	2299864	21	2762	61	PRICKLE1	protein_coding	GO:0046872; GO:0008270; GO:0001843; GO:0006606; GO:0031398; GO:0032436; GO:0035904; GO:0045892; GO:0060976; GO:0090090; GO:2000691; GO:0005634; GO:0005829; GO:0031965	gga04310:417793
ENSGALG00000012218	gga-novel-298-mature	ENSGALT00000019954	162	-34.11	162	-34.11	2300373	21	1165	137	CBY1	protein_coding	GO:0045444; GO:0055007; GO:0060271; GO:0090090; GO:0036064
ENSGALG00000043178	gga-novel-311-mature	ENSGALT00000080345	168	-31.71	168	-31.71	2337093	25	9263	8806		protein_coding	GO:0043087; GO:0019208
ENSGALG00000010320	gga-novel-311-mature	ENSGALT00000016802	184	-36.14	184	-36.14	2337680	25	1014	365	PAWR	protein_coding	GO:0006915; GO:0005737; GO:0043065; GO:0019899; GO:0043522; GO:0000122; GO:0010628; GO:0010629; GO:0030889; GO:0042094; GO:0042130; GO:0042986; GO:0048147; GO:0050860; GO:0097190; GO:1901300; GO:2000774; GO:0000790; GO:0005634; GO:0005884
ENSGALG00000010325	gga-novel-311-mature	ENSGALT00000065339	174	-31.39	174	-31.39	2337681	25	4731	3092	PPP1R12A	protein_coding	GO:0005737; GO:0007165; GO:0019208; GO:0019901; GO:0030018; GO:0004857; GO:0071889; GO:0000278; GO:0006470; GO:0007098; GO:0030155; GO:0035507; GO:0035508; GO:0035690; GO:0043086; GO:0045944; GO:0046822; GO:0000776; GO:0005813; GO:0005829; GO:0015629; GO:0031672; GO:0043292; GO:0072357; GO:0050790	gga04510:396020; gga04810:396020; gga04270:396020
ENSGALG00000010325	gga-novel-311-mature	ENSGALT00000090229	174	-31.39	174	-31.39	2337682	25	4608	2969	PPP1R12A	protein_coding	GO:0005737; GO:0007165; GO:0019208; GO:0019901; GO:0030018; GO:0004857; GO:0071889; GO:0000278; GO:0006470; GO:0007098; GO:0030155; GO:0035507; GO:0035508; GO:0035690; GO:0043086; GO:0045944; GO:0046822; GO:0000776; GO:0005813; GO:0005829; GO:0015629; GO:0031672; GO:0043292; GO:0072357; GO:0050790	gga04510:396020; gga04810:396020; gga04270:396020
ENSGALG00000011838	gga-novel-311-mature	ENSGALT00000019319	171	-31.51	171	-31.51	2337912	25	3219	2327	GUCY2C	protein_coding	GO:0000166; GO:0016020; GO:0016021; GO:0004672; GO:0005524; GO:0006468; GO:0035556; GO:0016829; GO:0016849; GO:0009190; GO:0004383; GO:0006182; GO:0005886; GO:0007165; GO:0008074; GO:0009636; GO:0042127; GO:0005622	gga00230:417968
ENSGALG00000011838	gga-novel-311-mature	ENSGALT00000057920	171	-31.51	171	-31.51	2337913	25	3114	2222	GUCY2C	protein_coding	GO:0000166; GO:0016020; GO:0016021; GO:0004672; GO:0005524; GO:0006468; GO:0035556; GO:0016829; GO:0016849; GO:0009190; GO:0004383; GO:0006182; GO:0005886; GO:0007165; GO:0008074; GO:0009636; GO:0042127; GO:0005622	gga00230:417968
ENSGALG00000041687	gga-novel-311-mature	ENSGALT00000079882	162	-30.37	162	-30.37	2337946	25	4159	3535	SREBF2	protein_coding	GO:0046983; GO:0000978; GO:0001078; GO:0003677; GO:0003700; GO:0008022; GO:0044212; GO:0070888; GO:0000122; GO:0006355; GO:0009267; GO:0010886; GO:0042632; GO:0045944; GO:0071404; GO:0072368; GO:0090370; GO:0005634; GO:0005654; GO:0005737; GO:0005739; GO:0005783; GO:0016020; GO:0032937; GO:0043231
ENSGALG00000030783	gga-novel-311-mature	ENSGALT00000048476	170	-32.56	170	-32.56	2338015	25	2974	2426	GTPBP1	protein_coding	GO:0005525; GO:0003924
ENSGALG00000030783	gga-novel-311-mature	ENSGALT00000054185	170	-32.56	170	-32.56	2338016	25	4181	3633	GTPBP1	protein_coding	GO:0005525; GO:0003924
ENSGALG00000012410	gga-novel-311-mature	ENSGALT00000020279	166	-33.62	166	-33.62	2338056	25	1061	972		protein_coding	GO:0005730
ENSGALG00000012542	gga-novel-311-mature	ENSGALT00000020485	172	-30.22	172	-30.22	2338099	25	2244	372	RASD2	protein_coding	GO:0000166; GO:0016020; GO:0007165; GO:0005525; GO:0003924; GO:0031681; GO:0001963; GO:0007626
ENSGALG00000012550	gga-novel-311-mature	ENSGALT00000037765	168	-32.38	168	-32.38	2338103	25	1594	42	HMOX1	protein_coding	GO:0016020; GO:0016021; GO:0055114; GO:0004392; GO:0006788; GO:0020037; GO:0042803; GO:0002246; GO:0006879; GO:0006979; GO:0016239; GO:0016242; GO:0034101; GO:0034395; GO:0034605; GO:0035094; GO:0042167; GO:0042168; GO:0043065; GO:0045766; GO:0048661; GO:0048662; GO:0051260; GO:0055072; GO:0071243; GO:0071276; GO:0071456; GO:0072719; GO:0090050; GO:1902042; GO:1903589; GO:0005634; GO:0005783; GO:…	gga00860:396287; gga04216:396287
ENSGALG00000031975	gga-novel-348-mature	ENSGALT00000081048	164	-31.98	164	-31.98	2444263	19	2877	178	UBE2H	protein_coding	GO:0000166; GO:0005524; GO:0016740; GO:0005737; GO:0031625; GO:0061630; GO:0006511; GO:0004842; GO:0061631; GO:0043161; GO:0070936; GO:0070979	gga04120:416678
ENSGALG00000029446	gga-novel-348-mature	ENSGALT00000058080	154	-34.62	154	-34.62	2444335	19	1378	59		protein_coding	GO:0016020; GO:0016021
ENSGALG00000006682	gga-novel-348-mature	ENSGALT00000010805	163	-35.64	163	-35.64	2444378	19	3417	253	BEND7	protein_coding
ENSGALG00000008328	gga-novel-348-mature	ENSGALT00000047843	306	-64.67	156	-32.62	2444419	19	2532	343 256	RSBN1L	protein_coding	GO:0005634
ENSGALG00000038981	gga-novel-348-mature	ENSGALT00000060943	156	-35.76	156	-35.76	2444469	19	2192	1098	CBLL1	protein_coding	GO:0016740; GO:0005634; GO:0046872; GO:0007275; GO:0005737; GO:0005654; GO:0016567; GO:0004842; GO:0016607; GO:0061630; GO:0030155; GO:0030335; GO:0042802; GO:0007162; GO:0045807; GO:0080009; GO:0036396
ENSGALG00000007161	gga-novel-348-mature	ENSGALT00000067872	163	-35.18	163	-35.18	2444480	19	9528	132	LRRK2	protein_coding	GO:0004672; GO:0005524; GO:0006468; GO:0005525; GO:0043547; GO:0098794; GO:0000149; GO:0003779; GO:0003924; GO:0004674; GO:0004708; GO:0005096; GO:0015631; GO:0016301; GO:0017048; GO:0017075; GO:0030276; GO:0034211; GO:0036479; GO:0042802; GO:0042803; GO:0044325; GO:0051018; GO:1904713; GO:0000165; GO:0000186; GO:0000187; GO:0001933; GO:0001934; GO:0006897; GO:0006979; GO:0007005; GO:0007030; GO:…
ENSGALG00000035940	gga-novel-348-mature	ENSGALT00000073744	152	-32.67	152	-32.67	2444482	19	1941	481	SLC2A13	protein_coding	GO:0016020; GO:0016021; GO:0055085; GO:0022857; GO:0005215
ENSGALG00000007098	gga-novel-348-mature	ENSGALT00000011493	166	-37.49	166	-37.49	2444487	19	5182	280	KIF21A	protein_coding	GO:0000166; GO:0005524; GO:0003774; GO:0003777; GO:0008017; GO:0007018; GO:0016887; GO:0005871; GO:0005829; GO:0005886
ENSGALG00000007098	gga-novel-348-mature	ENSGALT00000054153	166	-37.49	166	-37.49	2444488	19	5311	280	KIF21A	protein_coding	GO:0000166; GO:0005524; GO:0003774; GO:0003777; GO:0008017; GO:0007018; GO:0016887; GO:0005871; GO:0005829; GO:0005886
ENSGALG00000007098	gga-novel-348-mature	ENSGALT00000062476	166	-37.49	166	-37.49	2444489	19	5212	280	KIF21A	protein_coding	GO:0000166; GO:0005524; GO:0003774; GO:0003777; GO:0008017; GO:0007018; GO:0016887; GO:0005871; GO:0005829; GO:0005886
ENSGALG00000007098	gga-novel-348-mature	ENSGALT00000070590	166	-37.49	166	-37.49	2444490	19	5233	280	KIF21A	protein_coding	GO:0000166; GO:0005524; GO:0003774; GO:0003777; GO:0008017; GO:0007018; GO:0016887; GO:0005871; GO:0005829; GO:0005886
ENSGALG00000007098	gga-novel-348-mature	ENSGALT00000082706	166	-37.49	166	-37.49	2444491	19	5083	280	KIF21A	protein_coding	GO:0000166; GO:0005524; GO:0003774; GO:0003777; GO:0008017; GO:0007018; GO:0016887; GO:0005871; GO:0005829; GO:0005886
ENSGALG00000029379	gga-novel-348-mature	ENSGALT00000048667	173	-44.42	173	-44.42	2444519	19	3741	294	BRD1	protein_coding	GO:0046872; GO:0042393; GO:0043966; GO:0005634; GO:0016607; GO:0070776
ENSGALG00000029379	gga-novel-348-mature	ENSGALT00000056505	173	-44.42	173	-44.42	2444520	19	3522	294	BRD1	protein_coding	GO:0046872; GO:0042393; GO:0043966; GO:0005634; GO:0016607; GO:0070776
ENSGALG00000023576	gga-novel-348-mature	ENSGALT00000039200	467	-100.99	160	-35.44	2444529	19	1965	323 447 881	PIM3	protein_coding	GO:0000166; GO:0005524; GO:0004672; GO:0004674; GO:0006468; GO:0043066; GO:0005737; GO:0007346; GO:0046777; GO:0061179; GO:0005829
ENSGALG00000040114	gga-novel-348-mature	ENSGALT00000070516	152	-32.52	152	-32.52	2444579	19	5519	161	PTPRZ1	protein_coding	GO:0016020; GO:0016021; GO:0004725; GO:0016791; GO:0006470; GO:0016311; GO:0035335; GO:0016787; GO:0004721; GO:0002244; GO:0007409; GO:0007611; GO:0048709; GO:0070445; GO:0031012; GO:0072534; GO:0045177
ENSGALG00000040114	gga-novel-348-mature	ENSGALT00000051426	152	-32.52	152	-32.52	2444580	19	7253	77	PTPRZ1	protein_coding	GO:0016020; GO:0016021; GO:0004725; GO:0016791; GO:0006470; GO:0016311; GO:0035335; GO:0016787; GO:0004721; GO:0002244; GO:0007409; GO:0007611; GO:0048709; GO:0070445; GO:0031012; GO:0072534; GO:0045177
ENSGALG00000040114	gga-novel-348-mature	ENSGALT00000071557	152	-32.52	152	-32.52	2444581	19	7232	77	PTPRZ1	protein_coding	GO:0016020; GO:0016021; GO:0004725; GO:0016791; GO:0006470; GO:0016311; GO:0035335; GO:0016787; GO:0004721; GO:0002244; GO:0007409; GO:0007611; GO:0048709; GO:0070445; GO:0031012; GO:0072534; GO:0045177
ENSGALG00000028069	gga-novel-348-mature	ENSGALT00000043022	326	-78.7	168	-39.39	2444583	19	1083	286 267	WNT16	protein_coding	GO:0005576; GO:0005102; GO:0007275; GO:0016055; GO:0010628; GO:0014068; GO:0030216; GO:0043616; GO:0046330; GO:0046849; GO:0060317; GO:0060548; GO:0090399; GO:0090403; GO:0005615; GO:0005737; GO:0005109; GO:0030182; GO:0045165	gga04310:427856; gga04150:427856; gga04916:427856
ENSGALG00000028069	gga-novel-348-mature	ENSGALT00000058460	485	-111.09	168	-39.39	2444584	19	1524	727 270 708	WNT16	protein_coding	GO:0005576; GO:0005102; GO:0007275; GO:0016055; GO:0010628; GO:0014068; GO:0030216; GO:0043616; GO:0046330; GO:0046849; GO:0060317; GO:0060548; GO:0090399; GO:0090403; GO:0005615; GO:0005737; GO:0005109; GO:0030182; GO:0045165	gga04310:427856; gga04150:427856; gga04916:427856
ENSGALG00000032986	gga-novel-348-mature	ENSGALT00000046985	155	-34.26	155	-34.26	2444598	19	4875	4834	CFTR	protein_coding	GO:0000166; GO:0005524; GO:0016020; GO:0016021; GO:0055085; GO:0005886; GO:0016887; GO:0042626; GO:0006811; GO:0016787; GO:0005254; GO:0006821; GO:0034707; GO:0005260; GO:0015106; GO:0015108; GO:0019869; GO:0019899; GO:0030165; GO:0051087; GO:0006695; GO:0006904; GO:0015701; GO:0030301; GO:0035377; GO:0035774; GO:0045921; GO:0048240; GO:0050891; GO:0051454; GO:0060081; GO:0071320; GO:1902161; GO:…	gga02010:100049619; gga04530:100049619
ENSGALG00000032986	gga-novel-348-mature	ENSGALT00000047691	155	-34.26	155	-34.26	2444599	19	4986	4945	CFTR	protein_coding	GO:0000166; GO:0005524; GO:0016020; GO:0016021; GO:0055085; GO:0005886; GO:0016887; GO:0042626; GO:0006811; GO:0016787; GO:0005254; GO:0006821; GO:0034707; GO:0005260; GO:0015106; GO:0015108; GO:0019869; GO:0019899; GO:0030165; GO:0051087; GO:0006695; GO:0006904; GO:0015701; GO:0030301; GO:0035377; GO:0035774; GO:0045921; GO:0048240; GO:0050891; GO:0051454; GO:0060081; GO:0071320; GO:1902161; GO:…	gga02010:100049619; gga04530:100049619
ENSGALG00000032986	gga-novel-348-mature	ENSGALT00000054667	155	-34.26	155	-34.26	2444600	19	4899	4858	CFTR	protein_coding	GO:0000166; GO:0005524; GO:0016020; GO:0016021; GO:0055085; GO:0005886; GO:0016887; GO:0042626; GO:0006811; GO:0016787; GO:0005254; GO:0006821; GO:0034707; GO:0005260; GO:0015106; GO:0015108; GO:0019869; GO:0019899; GO:0030165; GO:0051087; GO:0006695; GO:0006904; GO:0015701; GO:0030301; GO:0035377; GO:0035774; GO:0045921; GO:0048240; GO:0050891; GO:0051454; GO:0060081; GO:0071320; GO:1902161; GO:…	gga02010:100049619; gga04530:100049619
ENSGALG00000030173	gga-novel-348-mature	ENSGALT00000063992	150	-31.99	150	-31.99	2444602	19	1247	81	WNT2	protein_coding	GO:0016020; GO:0016021; GO:0010469; GO:0005576; GO:0005102; GO:0007275; GO:0005109; GO:0005125; GO:0048018; GO:0002053; GO:0007267; GO:0008284; GO:0016055; GO:0033278; GO:0045944; GO:0048146; GO:0051091; GO:0055009; GO:0060045; GO:0060070; GO:0060317; GO:0060492; GO:0060501; GO:0071560; GO:0090263; GO:1904948; GO:1904954; GO:0005737; GO:0005886; GO:0031012	gga04310:417769; gga04150:417769; gga04916:417769
ENSGALG00000036883	gga-novel-348-mature	ENSGALT00000051026	154	-34.59	154	-34.59	2444611	19	6413	28	MET	protein_coding	GO:0000166; GO:0005524; GO:0016301; GO:0016740; GO:0016310; GO:0016020; GO:0016021; GO:0004672; GO:0006468; GO:0004713; GO:0018108; GO:0004714; GO:0007169; GO:0019903; GO:0042802; GO:0001886; GO:0031116; GO:0035024; GO:0045944; GO:0048754; GO:0050918; GO:0051497; GO:0061436; GO:0070495; GO:0071526; GO:1901299; GO:1905098; GO:2001028; GO:0009925	gga04010:396134; gga04510:396134; gga04520:396134
ENSGALG00000009601	gga-novel-348-mature	ENSGALT00000047907	167	-36.78	167	-36.78	2444674	19	2810	212	NELL2	protein_coding	GO:0005509; GO:0005623
ENSGALG00000009755	gga-novel-348-mature	ENSGALT00000015872	157	-33.87	157	-33.87	2444698	19	4073	340	LRIG3	protein_coding	GO:0016020; GO:0016021; GO:0032474
ENSGALG00000009815	gga-novel-348-mature	ENSGALT00000015961	156	-36.26	156	-36.26	2444715	19	2135	104	TMEM5	protein_coding	GO:0120053; GO:0035269; GO:0005654; GO:0005794	gga00515:417820
ENSGALG00000009815	gga-novel-348-mature	ENSGALT00000090366	154	-36.26	154	-36.26	2444716	19	1024	1	TMEM5	protein_coding	GO:0120053; GO:0035269; GO:0005654; GO:0005794	gga00515:417820
ENSGALG00000009856	gga-novel-348-mature	ENSGALT00000016025	165	-39.82	165	-39.82	2444731	19	5275	80	GNS	protein_coding	GO:0003824; GO:0046872; GO:0008152; GO:0016787; GO:0005764; GO:0008484; GO:0008449; GO:0030203	gga00531:417829; gga04142:417829
ENSGALG00000009963	gga-novel-348-mature	ENSGALT00000016196	161	-39.42	161	-39.42	2444773	19	584	478	LYZ	protein_coding	GO:0005615; GO:0005576; GO:0016787; GO:0003824; GO:0008152; GO:0016798; GO:0042742; GO:0003796; GO:0042802; GO:0019835; GO:0031640; GO:0050830; GO:0050829; GO:0005515; GO:0005783; GO:0016231; GO:0016998; GO:0051672; GO:0005737
ENSGALG00000029135	gga-novel-348-mature	ENSGALT00000044371	161	-39.42	161	-39.42	2444774	19	1337	315	YEATS4	protein_coding	GO:0005634; GO:0006355; GO:0035267; GO:0000812; GO:0008022; GO:0043967; GO:0043968; GO:0005654; GO:0031965
ENSGALG00000010044	gga-novel-348-mature	ENSGALT00000016322	155	-40	155	-40	2444789	19	1088	244	KCNMB4	protein_coding	GO:0016020; GO:0016021; GO:0006813; GO:0015269; GO:0007268; GO:0071805; GO:0008076; GO:0015459; GO:0001508; GO:0005513; GO:0019228; GO:0005887	gga04270:417852
ENSGALG00000033769	gga-novel-348-mature	ENSGALT00000066998	163	-38.19	163	-38.19	2444821	19	1749	516	BBS10	protein_coding	GO:0000166; GO:0005524; GO:0001103; GO:0001895; GO:0043254; GO:0045494; GO:0051131; GO:1905515
ENSGALG00000010320	gga-novel-348-mature	ENSGALT00000016802	160	-37.98	160	-37.98	2444832	19	1014	185	PAWR	protein_coding	GO:0006915; GO:0005737; GO:0043065; GO:0019899; GO:0043522; GO:0000122; GO:0010628; GO:0010629; GO:0030889; GO:0042094; GO:0042130; GO:0042986; GO:0048147; GO:0050860; GO:0097190; GO:1901300; GO:2000774; GO:0000790; GO:0005634; GO:0005884
ENSGALG00000030550	gga-novel-348-mature	ENSGALT00000082937	156	-32.66	156	-32.66	2444887	19	4230	211	ATP2B1	protein_coding	GO:0000166; GO:0005524; GO:0016020; GO:0016021; GO:0006816; GO:0070588; GO:0016787; GO:0006811; GO:0099132; GO:0005388; GO:0015085; GO:0051480; GO:1990034; GO:0005634; GO:0005886	gga04020:374244; gga04261:374244
ENSGALG00000030550	gga-novel-348-mature	ENSGALT00000067100	156	-32.66	156	-32.66	2444888	19	4085	211	ATP2B1	protein_coding	GO:0000166; GO:0005524; GO:0016020; GO:0016021; GO:0006816; GO:0070588; GO:0016787; GO:0006811; GO:0099132; GO:0005388; GO:0015085; GO:0051480; GO:1990034; GO:0005634; GO:0005886	gga04020:374244; gga04261:374244
ENSGALG00000030550	gga-novel-348-mature	ENSGALT00000055271	156	-32.66	156	-32.66	2444890	19	4428	211	ATP2B1	protein_coding	GO:0000166; GO:0005524; GO:0016020; GO:0016021; GO:0006816; GO:0070588; GO:0016787; GO:0006811; GO:0099132; GO:0005388; GO:0015085; GO:0051480; GO:1990034; GO:0005634; GO:0005886	gga04020:374244; gga04261:374244
ENSGALG00000030550	gga-novel-348-mature	ENSGALT00000066504	156	-32.66	156	-32.66	2444891	19	4304	211	ATP2B1	protein_coding	GO:0000166; GO:0005524; GO:0016020; GO:0016021; GO:0006816; GO:0070588; GO:0016787; GO:0006811; GO:0099132; GO:0005388; GO:0015085; GO:0051480; GO:1990034; GO:0005634; GO:0005886	gga04020:374244; gga04261:374244
ENSGALG00000011504	gga-novel-348-mature	ENSGALT00000038256	155	-38.02	155	-38.02	2444949	19	3011	230	TMPO	protein_coding	GO:0016020; GO:0016021; GO:0003677
ENSGALG00000011504	gga-novel-348-mature	ENSGALT00000088107	155	-38.02	155	-38.02	2444950	19	695	227	TMPO	protein_coding	GO:0016020; GO:0016021; GO:0003677
ENSGALG00000011745	gga-novel-348-mature	ENSGALT00000019185	157	-32.17	157	-32.17	2445001	19	4171	1443		protein_coding	GO:0006396; GO:0045292; GO:0005681	gga03040:427880
ENSGALG00000011856	gga-novel-348-mature	ENSGALT00000019343	156	-36.78	156	-36.78	2445068	19	378	328	FMC1	protein_coding	GO:0033615; GO:0050995; GO:0061469; GO:0005739
ENSGALG00000023193	gga-novel-348-mature	ENSGALT00000038008	159	-31.79	159	-31.79	2445079	19	1763	437	SOCS1L	protein_coding	GO:0005737; GO:0019221; GO:0004860; GO:0006469; GO:0046426; GO:0046627; GO:0060334
ENSGALG00000023193	gga-novel-348-mature	ENSGALT00000090264	159	-31.79	159	-31.79	2445080	19	1602	269	SOCS1L	protein_coding	GO:0005737; GO:0019221; GO:0004860; GO:0006469; GO:0046426; GO:0046627; GO:0060334
ENSGALG00000011900	gga-novel-348-mature	ENSGALT00000019422	157	-36.59	157	-36.59	2445090	19	2456	108	NAGA	protein_coding	GO:0003824; GO:0016787; GO:0004553; GO:0008152; GO:0005975; GO:0016798; GO:0008456; GO:0042803; GO:0016052; GO:0019377	gga00603:396547; gga04142:396547
ENSGALG00000041687	gga-novel-348-mature	ENSGALT00000079882	159	-32.79	159	-32.79	2445098	19	4159	1057	SREBF2	protein_coding	GO:0046983; GO:0000978; GO:0001078; GO:0003677; GO:0003700; GO:0008022; GO:0044212; GO:0070888; GO:0000122; GO:0006355; GO:0009267; GO:0010886; GO:0042632; GO:0045944; GO:0071404; GO:0072368; GO:0090370; GO:0005634; GO:0005654; GO:0005737; GO:0005739; GO:0005783; GO:0016020; GO:0032937; GO:0043231
ENSGALG00000012272	gga-novel-348-mature	ENSGALT00000020049	167	-40.29	167	-40.29	2445183	19	3550	44	TMEM184B	protein_coding	GO:0016020; GO:0016021; GO:0005215
ENSGALG00000019312	gga-novel-348-mature	ENSGALT00000030591	164	-38.21	164	-38.21	2445201	19	720	632		protein_coding	GO:0005576; GO:0007275; GO:0030154; GO:0030514; GO:0045596; GO:0051216
ENSGALG00000039658	gga-novel-348-mature	ENSGALT00000051917	151	-32.06	151	-32.06	2445214	19	2019	29	GGA1	protein_coding	GO:0005622; GO:0006886; GO:0016192; GO:0030131; GO:0030306; GO:0046982; GO:0045732; GO:1901998; GO:0005654; GO:0032991; GO:0043231	gga04142:100857525
ENSGALG00000012697	gga-novel-348-mature	ENSGALT00000020732	157	-32.23	157	-32.23	2445299	19	3879	1	SLC41A2	protein_coding	GO:0016020; GO:0016021; GO:0008324; GO:0006812; GO:0098655; GO:0072509; GO:0070838
ENSGALG00000012852	gga-novel-348-mature	ENSGALT00000020962	160	-31.18	160	-31.18	2445372	19	2855	1	MKRN1	protein_coding	GO:0046872
ENSGALG00000012874	gga-novel-348-mature	ENSGALT00000021001	150	-33.67	150	-33.67	2445393	19	1869	52	KIAA1147	protein_coding	GO:0005737; GO:0051179
ENSGALG00000040493	gga-novel-348-mature	ENSGALT00000049974	154	-32.89	154	-32.89	2445398	19	6878	283	PTN	protein_coding	GO:0010469; GO:0008083; GO:0008201; GO:0019901; GO:0035374; GO:0001503; GO:0007612; GO:0008284; GO:0030282; GO:0005615; GO:0005783; GO:0032991
ENSGALG00000041619	gga-novel-348-mature	ENSGALT00000059596	338	-84.21	176	-45.09	2445400	19	3821	283 196	MTPN	protein_coding	GO:0005634; GO:0005737; GO:0005829; GO:0030424; GO:0048471; GO:0005575; GO:0008361; GO:0010557; GO:0010613; GO:0030307; GO:0051092; GO:0051247; GO:2000812; GO:0008290
ENSGALG00000012986	gga-novel-348-mature	ENSGALT00000021199	162	-33.59	162	-33.59	2445438	19	5118	37	KDM5A	protein_coding	GO:0003677; GO:0005634; GO:0046872; GO:0034721; GO:0045893; GO:0001046; GO:0003682; GO:0003700; GO:0003713; GO:0008270; GO:0031490; GO:0034647; GO:0034648; GO:0035064; GO:0042393; GO:0000122; GO:0032922; GO:0034720; GO:0051090; GO:1901726; GO:0019907; GO:0032993
ENSGALG00000033887	gga-novel-348-mature	ENSGALT00000053635	164	-36.23	164	-36.23	2445461	19	3264	350	IL17RA	protein_coding	GO:0016020; GO:0016021; GO:0005102; GO:0032747; GO:0050729; GO:0050832; GO:0071621; GO:0072537; GO:1900017; GO:2000664; GO:2000667; GO:0005886	gga04060:418158
ENSGALG00000033887	gga-novel-348-mature	ENSGALT00000060134	164	-36.23	164	-36.23	2445462	19	2553	52	IL17RA	protein_coding	GO:0016020; GO:0016021; GO:0005102; GO:0032747; GO:0050729; GO:0050832; GO:0071621; GO:0072537; GO:1900017; GO:2000664; GO:2000667; GO:0005886	gga04060:418158
ENSGALG00000027408	gga-novel-348-mature	ENSGALT00000045832	172	-42.71	172	-42.71	2445463	19	714	374	TMEM121B	protein_coding	GO:0016020; GO:0016021
ENSGALG00000013026	gga-novel-348-mature	ENSGALT00000021270	323	-69.94	162	-38.17	2445464	19	1248	57 154	HDHD5	protein_coding	GO:0005739; GO:0046474
ENSGALG00000013026	gga-novel-348-mature	ENSGALT00000064670	161	-31.77	161	-31.77	2445465	19	1278	184	HDHD5	protein_coding	GO:0005739; GO:0046474
ENSGALG00000013085	gga-novel-348-mature	ENSGALT00000086346	157	-32.36	157	-32.36	2445510	19	4021	112	PTPRO	protein_coding	GO:0016020; GO:0016021; GO:0004725; GO:0016791; GO:0006470; GO:0016311; GO:0016787; GO:0004721; GO:0017147; GO:0042802; GO:0042803; GO:0000902; GO:0002548; GO:0003093; GO:0007411; GO:0030032; GO:0032835; GO:0035335; GO:0036060; GO:0072112; GO:0090090; GO:0005886; GO:0016324; GO:0016328; GO:0043197
ENSGALG00000013085	gga-novel-348-mature	ENSGALT00000037455	157	-32.36	157	-32.36	2445511	19	5202	112	PTPRO	protein_coding	GO:0016020; GO:0016021; GO:0004725; GO:0016791; GO:0006470; GO:0016311; GO:0016787; GO:0004721; GO:0017147; GO:0042802; GO:0042803; GO:0000902; GO:0002548; GO:0003093; GO:0007411; GO:0030032; GO:0032835; GO:0035335; GO:0036060; GO:0072112; GO:0090090; GO:0005886; GO:0016324; GO:0016328; GO:0043197
ENSGALG00000013085	gga-novel-348-mature	ENSGALT00000021363	157	-32.36	157	-32.36	2445512	19	3708	92	PTPRO	protein_coding	GO:0016020; GO:0016021; GO:0004725; GO:0016791; GO:0006470; GO:0016311; GO:0016787; GO:0004721; GO:0017147; GO:0042802; GO:0042803; GO:0000902; GO:0002548; GO:0003093; GO:0007411; GO:0030032; GO:0032835; GO:0035335; GO:0036060; GO:0072112; GO:0090090; GO:0005886; GO:0016324; GO:0016328; GO:0043197
ENSGALG00000046175	gga-novel-348-mature	ENSGALT00000087017	624	-132.67	161	-36.09	2445559	19	852	467 532 188 492		protein_coding
ENSGALG00000045225	gga-novel-348-mature	ENSGALT00000090250	332	-74.17	168	-39.16	2445600	19	1233	939 840		protein_coding
ENSGALG00000012921	gga-novel-348-mature	ENSGALT00000037297	159	-32.42	159	-32.42	2445667	19	5462	52	ETV6	protein_coding	GO:0003677; GO:0005634; GO:0006366; GO:0006355; GO:0003700; GO:0043565; GO:0006357; GO:0030154; GO:0000981; GO:0000977; GO:0000978; GO:0001077; GO:0019904; GO:0000122; GO:0007296; GO:0022008; GO:0045944; GO:0071425; GO:0097152; GO:0005730; GO:0005829
ENSGALG00000031503	gga-novel-348-mature	ENSGALT00000050156	164	-35.4	164	-35.4	2445669	19	5232	299	LRP6	protein_coding	GO:0016020; GO:0016021; GO:0006898; GO:0007275; GO:0005886; GO:0016055; GO:0042813; GO:0060070; GO:0017147; GO:0005041; GO:0005102; GO:0005109; GO:0019210; GO:0019534; GO:0042802; GO:0042803; GO:0071936; GO:0001933; GO:0006469; GO:0014029; GO:0014033; GO:0034392; GO:0044332; GO:0045787; GO:0045893; GO:0045944; GO:0051091; GO:0060828; GO:0071397; GO:0071901; GO:0072659; GO:0090263; GO:1901998; GO:…	gga04310:419097; gga04150:419097
ENSGALG00000038467	gga-novel-360-mature	ENSGALT00000066608	181	-41.94	181	-41.94	2479294	24	5100	63	SELENOO	protein_coding	GO:0005739
ENSGALG00000009523	gga-novel-360-mature	ENSGALT00000081632	158	-34.89	158	-34.89	2479401	24	4618	13	CNTN1	protein_coding	GO:0016020; GO:0007399; GO:0005886; GO:0007155; GO:0031225; GO:0031175; GO:0005515; GO:0030246; GO:0010628; GO:0010765; GO:0010976; GO:0021549; GO:0043209	gga04514:417786
ENSGALG00000043701	gga-novel-360-mature	ENSGALT00000076238	156	-30.84	156	-30.84	2479696	24	2954	2556	ELK3	protein_coding	GO:0003677; GO:0005634; GO:0006366; GO:0006355; GO:0003700; GO:0043565; GO:0006357; GO:0030154; GO:0000981; GO:0000978; GO:0001077; GO:0003714; GO:0032422; GO:0001525; GO:0042060; GO:0045892; GO:0045893; GO:0045944; GO:0005654; GO:0005737; GO:0005739
ENSGALG00000011743	gga-novel-360-mature	ENSGALT00000019176	159	-30.67	159	-30.67	2479752	24	678	579	SMCO3	protein_coding	GO:0016020; GO:0016021
ENSGALG00000012849	gga-novel-360-mature	ENSGALT00000020957	160	-31.5	160	-31.5	2480122	24	3312	1587	SLC37A3	protein_coding	GO:0016020; GO:0016021; GO:0055085; GO:0022857; GO:0005829; GO:0030176
ENSGALG00000012850	gga-novel-360-mature	ENSGALT00000020960	152	-33.87	152	-33.87	2480123	24	1338	521	RAB19	protein_coding	GO:0005525; GO:0003924; GO:0005768; GO:0005794
ENSGALG00000012986	gga-novel-360-mature	ENSGALT00000021199	175	-33.74	175	-33.74	2480190	24	5118	2806	KDM5A	protein_coding	GO:0003677; GO:0005634; GO:0046872; GO:0034721; GO:0045893; GO:0001046; GO:0003682; GO:0003700; GO:0003713; GO:0008270; GO:0031490; GO:0034647; GO:0034648; GO:0035064; GO:0042393; GO:0000122; GO:0032922; GO:0034720; GO:0051090; GO:1901726; GO:0019907; GO:0032993
ENSGALG00000014106	gga-novel-360-mature	ENSGALT00000022837	154	-30.4	154	-30.4	2480354	24	5771	5124	PPFIBP1	protein_coding
ENSGALG00000030705	gga-novel-384-mature	ENSGALT00000063163	173	-32.15	173	-32.15	2548796	23	3997	2810	TRABD	protein_coding
ENSGALG00000009066	gga-novel-384-mature	ENSGALT00000014754	172	-30.52	172	-30.52	2548848	23	1391	658	KCND2	protein_coding	GO:0016020; GO:0016021; GO:0055085; GO:0005216; GO:0005244; GO:0006811; GO:0034765; GO:0005249; GO:0005267; GO:0006813; GO:0071805; GO:0008076; GO:0051260; GO:0005250; GO:0001508; GO:0019228; GO:0019233; GO:0045475; GO:0005887; GO:0030425; GO:0031226; GO:0043025; GO:0043197; GO:0045211
ENSGALG00000009603	gga-novel-384-mature	ENSGALT00000015649	173	-33.87	173	-33.87	2548931	23	1094	184	PRLL	protein_coding	GO:0005179; GO:0010469; GO:0005576; GO:0031012
ENSGALG00000009603	gga-novel-384-mature	ENSGALT00000052207	173	-33.87	173	-33.87	2548932	23	327	161	PRLL	protein_coding	GO:0005179; GO:0010469; GO:0005576; GO:0031012
ENSGALG00000008497	gga-novel-384-mature	ENSGALT00000015788	167	-30.64	167	-30.64	2548944	23	5187	234	SLC38A2	protein_coding	GO:0016020; GO:0016021; GO:0003333; GO:0015171; GO:0015186; GO:0006865; GO:0006868; GO:0005886
ENSGALG00000028016	gga-novel-384-mature	ENSGALT00000043021	176	-30.71	176	-30.71	2549328	23	4757	2261		protein_coding
ENSGALG00000012024	gga-novel-384-mature	ENSGALT00000019622	177	-30.82	177	-30.82	2549389	23	3474	1554	MKL1	protein_coding	GO:0005634; GO:0005737; GO:0003713; GO:0006357; GO:0051145; GO:0000976; GO:0003700; GO:0003779; GO:0003785; GO:0001764; GO:0010735; GO:0030036; GO:0030900; GO:0031175; GO:0043154; GO:0045893; GO:0045944; GO:2001234; GO:0005654; GO:0005829
ENSGALG00000045120	gga-novel-384-mature	ENSGALT00000083488	162	-30.55	162	-30.55	2549643	23	1137	1083		protein_coding
ENSGALG00000046291	gga-novel-384-mature	ENSGALT00000087297	162	-30.55	162	-30.55	2549645	23	1113	1059		protein_coding
ENSGALG00000045859	gga-novel-384-mature	ENSGALT00000083295	162	-30.55	162	-30.55	2549646	23	1137	1083		protein_coding
ENSGALG00000008153	gga-novel-417-mature	ENSGALT00000013244	161	-30.22	161	-30.22	2644103	21	947	465		protein_coding		gga04060:416686; gga04672:416686
ENSGALG00000007905	gga-novel-417-mature	ENSGALT00000012832	195	-51.42	195	-51.42	2644299	21	3995	2267	LAMB1	protein_coding	GO:0005201; GO:0021812; GO:0030335; GO:0031175; GO:0034446; GO:0035987; GO:0005604; GO:0005606; GO:0005607; GO:0005615; GO:0043257; GO:0043259	gga04512:396478; gga04510:396478
ENSGALG00000033149	gga-novel-524-mature	ENSGALT00000050474	150	-31.07	150	-31.07	2953938	21	3620	101	GCC1	protein_coding	GO:0005794; GO:0005829; GO:0005886
ENSGALG00000044050	gga-novel-524-mature	ENSGALT00000086997	155	-31.25	155	-31.25	2953945	21	972	861		protein_coding
ENSGALG00000038520	gga-novel-524-mature	ENSGALT00000050083	162	-35.73	162	-35.73	2953955	21	2632	19	STRIP2	protein_coding	GO:0007010; GO:0008360; GO:0016477; GO:0005737; GO:0005829
ENSGALG00000038520	gga-novel-524-mature	ENSGALT00000075870	162	-35.73	162	-35.73	2953956	21	2722	19	STRIP2	protein_coding	GO:0007010; GO:0008360; GO:0016477; GO:0005737; GO:0005829
ENSGALG00000008424	gga-novel-524-mature	ENSGALT00000040245	168	-34.32	168	-34.32	2953986	21	836	13	CALML3	protein_coding	GO:0005509	gga04371:416692; gga04020:416692; gga04070:416692; gga04114:416692; gga04218:416692; gga04625:416692; gga04910:416692; gga04912:416692; gga04916:416692; gga04261:416692; gga04270:416692; gga04744:416692
ENSGALG00000006682	gga-novel-524-mature	ENSGALT00000010805	154	-32.68	154	-32.68	2954074	21	3417	2985	BEND7	protein_coding
ENSGALG00000008353	gga-novel-524-mature	ENSGALT00000039701	153	-33.8	153	-33.8	2954110	21	3756	722		protein_coding	GO:0007165; GO:0032947; GO:0005923; GO:0045202; GO:0035418
ENSGALG00000008301	gga-novel-524-mature	ENSGALT00000080551	163	-32.61	163	-32.61	2954121	21	855	11	FAM185A	protein_coding	GO:0005829
ENSGALG00000008081	gga-novel-524-mature	ENSGALT00000013116	158	-31	158	-31	2954156	21	3582	155	PIK3CG	protein_coding	GO:0000166; GO:0005524; GO:0016301; GO:0016740; GO:0016310; GO:0046854; GO:0048015; GO:0016303; GO:0036092; GO:0005886; GO:0005737; GO:0002250; GO:0045087; GO:0006954; GO:0006468; GO:0030593; GO:0035005; GO:0042802; GO:0046875; GO:0046934; GO:0001932; GO:0007186; GO:0010818; GO:0014065; GO:0043085; GO:0043406; GO:0051897; GO:0070527; GO:0071320; GO:1903169; GO:2000270; GO:0005944; GO:0016020	gga00562:417706; gga04371:417706; gga04261:417706
ENSGALG00000019384	gga-novel-524-mature	ENSGALT00000014027	153	-32	153	-32	2954243	21	1276	72	MAPK12	protein_coding	GO:0000166; GO:0005524; GO:0016301; GO:0016740; GO:0016310; GO:0004672; GO:0004674; GO:0006468; GO:0004707; GO:0000165; GO:0005737; GO:0005634; GO:0010468; GO:0000287; GO:0018105; GO:0045445; GO:0005622	gga04010:769763; gga04370:769763; gga04068:769763; gga04114:769763; gga04218:769763; gga04620:769763; gga04621:769763; gga04622:769763; gga04625:769763; gga04912:769763; gga04914:769763; gga04261:769763; gga04933:769763; gga05132:769763; gga05164:769763
ENSGALG00000019384	gga-novel-524-mature	ENSGALT00000047747	153	-32	153	-32	2954244	21	1322	56	MAPK12	protein_coding	GO:0000166; GO:0005524; GO:0016301; GO:0016740; GO:0016310; GO:0004672; GO:0004674; GO:0006468; GO:0004707; GO:0000165; GO:0005737; GO:0005634; GO:0010468; GO:0000287; GO:0018105; GO:0045445; GO:0005622	gga04010:769763; gga04370:769763; gga04068:769763; gga04114:769763; gga04218:769763; gga04620:769763; gga04621:769763; gga04622:769763; gga04625:769763; gga04912:769763; gga04914:769763; gga04261:769763; gga04933:769763; gga05132:769763; gga05164:769763
ENSGALG00000008797	gga-novel-524-mature	ENSGALT00000014301	314	-65.84	163	-35.13	2954257	21	4520	1226 1249	WASL	protein_coding	GO:0003779; GO:0007015; GO:2000601	gga04144:417750; gga04520:417750; gga04530:417750; gga04810:417750; gga05132:417750
ENSGALG00000008797	gga-novel-524-mature	ENSGALT00000081724	314	-65.84	163	-35.13	2954258	21	2926	887 910	WASL	protein_coding	GO:0003779; GO:0007015; GO:2000601	gga04144:417750; gga04520:417750; gga04530:417750; gga04810:417750; gga05132:417750
ENSGALG00000008836	gga-novel-524-mature	ENSGALT00000014357	158	-30.68	158	-30.68	2954264	21	2281	256	ATP6AP1	protein_coding	GO:0016020; GO:0016021; GO:0046933; GO:0015991; GO:0033180; GO:0046961	gga00190:427854; gga04145:427854; gga04142:427854
ENSGALG00000009873	gga-novel-524-mature	ENSGALT00000016052	158	-31.7	158	-31.7	2954433	21	2399	250	LEMD3	protein_coding	GO:0016020; GO:0016021; GO:0001525; GO:0005639; GO:0006998; GO:0031490; GO:0030514; GO:0070197; GO:1902531; GO:0005637; GO:0006997; GO:0030512; GO:0032926; GO:0031965
ENSGALG00000010311	gga-novel-524-mature	ENSGALT00000016778	164	-31.67	164	-31.67	2954526	21	9981	1387	NAV3	protein_coding	GO:0005524; GO:0008017; GO:0007026; GO:0030336; GO:0031116; GO:0032703; GO:1905929; GO:1990752
ENSGALG00000011717	gga-novel-524-mature	ENSGALT00000019146	155	-32.2	155	-32.2	2954680	21	2104	1102		protein_coding	GO:0016020; GO:0016021; GO:0055085; GO:0022857; GO:0005215
ENSGALG00000011745	gga-novel-524-mature	ENSGALT00000019185	158	-30.41	158	-30.41	2954697	21	4171	1461		protein_coding	GO:0006396; GO:0045292; GO:0005681	gga03040:427880
ENSGALG00000012135	gga-novel-524-mature	ENSGALT00000037892	179	-33.73	179	-33.73	2954838	21	1452	57	ATF4	protein_coding	GO:0005634; GO:0005737; GO:0006355; GO:0003700; GO:0006357; GO:0000978; GO:0000980; GO:0000981; GO:0001077; GO:0001085; GO:0003677; GO:0019901; GO:0043522; GO:0043565; GO:0044212; GO:0006094; GO:0006874; GO:0007623; GO:0010575; GO:0010628; GO:0032922; GO:0034198; GO:0034976; GO:0036091; GO:0036499; GO:0042149; GO:0042789; GO:0043525; GO:0045893; GO:0045943; GO:0045944; GO:0070059; GO:0070169; GO:…	gga04141:395693; gga04010:395693; gga04137:395693; gga04210:395693; gga04912:395693; gga04261:395693
ENSGALG00000030783	gga-novel-524-mature	ENSGALT00000048476	166	-31.77	166	-31.77	2954863	21	2974	2099	GTPBP1	protein_coding	GO:0005525; GO:0003924
ENSGALG00000030783	gga-novel-524-mature	ENSGALT00000054185	166	-31.77	166	-31.77	2954864	21	4181	3306	GTPBP1	protein_coding	GO:0005525; GO:0003924
ENSGALG00000032257	gga-novel-524-mature	ENSGALT00000053457	159	-34.53	159	-34.53	2954877	21	1563	100	CSNK1E	protein_coding	GO:0000166; GO:0005524; GO:0016301; GO:0016740; GO:0016310; GO:0004672; GO:0004674; GO:0006468; GO:0005737; GO:0016055; GO:0005634; GO:0018105; GO:0006897; GO:0008360; GO:0048511; GO:0030177; GO:0030178; GO:0032436; GO:0032922; GO:0034613; GO:0042752; GO:0090263; GO:1903827; GO:2000052; GO:1990904	gga04310:378891; gga04340:378891; gga04068:378891
ENSGALG00000012422	gga-novel-524-mature	ENSGALT00000020305	163	-30.9	163	-30.9	2954909	21	2148	201		protein_coding	GO:0005737; GO:0007165; GO:0043547; GO:0005096
ENSGALG00000037302	gga-novel-524-mature	ENSGALT00000050056	158	-30.49	158	-30.49	2954962	21	588	505		protein_coding	GO:0008021; GO:0007269
ENSGALG00000012619	gga-novel-524-mature	ENSGALT00000020600	165	-31.55	165	-31.55	2954970	21	2406	1701		protein_coding	GO:0003677; GO:0005634; GO:0006351; GO:0006355; GO:0003676; GO:0006366; GO:1990226
ENSGALG00000012619	gga-novel-524-mature	ENSGALT00000078147	165	-31.55	165	-31.55	2954971	21	2595	1890		protein_coding	GO:0003677; GO:0005634; GO:0006351; GO:0006355; GO:0003676; GO:0006366; GO:1990226
ENSGALG00000012857	gga-novel-524-mature	ENSGALT00000020969	158	-30.69	158	-30.69	2955072	21	3373	1209	DENND2A	protein_coding	GO:0005829; GO:0017112; GO:0042147; GO:0015629
ENSGALG00000012857	gga-novel-524-mature	ENSGALT00000079220	158	-30.69	158	-30.69	2955073	21	3345	1217	DENND2A	protein_coding	GO:0005829; GO:0017112; GO:0042147; GO:0015629
ENSGALG00000045120	gga-novel-524-mature	ENSGALT00000083488	158	-33.51	158	-33.51	2955083	21	1137	803		protein_coding
ENSGALG00000046291	gga-novel-524-mature	ENSGALT00000087297	158	-33.51	158	-33.51	2955085	21	1113	779		protein_coding
ENSGALG00000045859	gga-novel-524-mature	ENSGALT00000083295	158	-33.51	158	-33.51	2955086	21	1137	803		protein_coding
ENSGALG00000045031	gga-novel-524-mature	ENSGALT00000084201	151	-30.19	151	-30.19	2955107	21	1008	677		protein_coding
ENSGALG00000044524	gga-novel-524-mature	ENSGALT00000084484	151	-30.19	151	-30.19	2955108	21	1007	677		protein_coding
ENSGALG00000044624	gga-novel-524-mature	ENSGALT00000088568	151	-30.19	151	-30.19	2955109	21	1008	677		protein_coding
ENSGALG00000044959	gga-novel-524-mature	ENSGALT00000087052	151	-30.19	151	-30.19	2955110	21	1008	677		protein_coding
ENSGALG00000046239	gga-novel-524-mature	ENSGALT00000085655	151	-30.19	151	-30.19	2955111	21	1008	677		protein_coding
ENSGALG00000045433	gga-novel-524-mature	ENSGALT00000083420	151	-30.19	151	-30.19	2955112	21	1008	677		protein_coding
ENSGALG00000012956	gga-novel-524-mature	ENSGALT00000021134	165	-31.99	165	-31.99	2955123	21	2556	326	TMTC1	protein_coding	GO:0016020; GO:0016021
ENSGALG00000012974	gga-novel-524-mature	ENSGALT00000030549	156	-30.84	156	-30.84	2955128	21	2064	929	WASHC1	protein_coding	GO:0003779; GO:0071203; GO:0034314; GO:0031625; GO:0043014; GO:0043015; GO:0001556; GO:0002468; GO:0006887; GO:0007032; GO:0010507; GO:0016197; GO:0022617; GO:0030335; GO:0030833; GO:0031274; GO:0031396; GO:0034383; GO:0034394; GO:0040038; GO:0042098; GO:0042147; GO:0043553; GO:0050776; GO:0090306; GO:0099638; GO:1904109; GO:1990126; GO:2000010; GO:0000145; GO:0005768; GO:0005769; GO:0005776; GO:…	gga04144:418145
ENSGALG00000012994	gga-novel-524-mature	ENSGALT00000073002	170	-32.47	170	-32.47	2955143	21	2925	2868	ERC1	protein_coding	GO:0048786; GO:0007252; GO:0008385
ENSGALG00000012994	gga-novel-524-mature	ENSGALT00000021213	170	-32.47	170	-32.47	2955144	21	3354	3000	ERC1	protein_coding	GO:0048786; GO:0007252; GO:0008385
ENSGALG00000033887	gga-novel-524-mature	ENSGALT00000053635	162	-34.29	162	-34.29	2955157	21	3264	130	IL17RA	protein_coding	GO:0016020; GO:0016021; GO:0005102; GO:0032747; GO:0050729; GO:0050832; GO:0071621; GO:0072537; GO:1900017; GO:2000664; GO:2000667; GO:0005886	gga04060:418158
ENSGALG00000013034	gga-novel-524-mature	ENSGALT00000021278	150	-31.26	150	-31.26	2955163	21	4454	4039	CECR2	protein_coding	GO:0043044; GO:0021915; GO:0090537; GO:0001842; GO:0001843; GO:0007338; GO:0060122; GO:0090102; GO:0005719; GO:0031010
ENSGALG00000013034	gga-novel-524-mature	ENSGALT00000070397	150	-31.26	150	-31.26	2955164	21	4569	4010	CECR2	protein_coding	GO:0043044; GO:0021915; GO:0090537; GO:0001842; GO:0001843; GO:0007338; GO:0060122; GO:0090102; GO:0005719; GO:0031010
ENSGALG00000044826	gga-novel-524-mature	ENSGALT00000086871	162	-33.98	162	-33.98	2955246	21	1044	710		protein_coding	GO:0046872
ENSGALG00000046453	gga-novel-524-mature	ENSGALT00000085656	162	-33.98	162	-33.98	2955247	21	1044	710		protein_coding	GO:0046872
ENSGALG00000046127	gga-novel-524-mature	ENSGALT00000087643	162	-33.98	162	-33.98	2955248	21	1044	710		protein_coding	GO:0046872
ENSGALG00000044966	gga-novel-524-mature	ENSGALT00000088789	162	-33.98	162	-33.98	2955249	21	1044	710		protein_coding	GO:0046872
ENSGALG00000044198	gga-novel-524-mature	ENSGALT00000085052	162	-33.98	162	-33.98	2955250	21	1044	710		protein_coding	GO:0046872
ENSGALG00000045225	gga-novel-524-mature	ENSGALT00000090250	327	-72.89	172	-38.52	2955296	21	1233	624 777		protein_coding
ENSGALG00000014218	gga-novel-524-mature	ENSGALT00000052574	315	-60.13	158	-30.11	2955337	21	1395	336 210	PHF21B	protein_coding	GO:0046872; GO:0005634; GO:0003682; GO:0006355; GO:0000977; GO:0003712; GO:0042393
ENSGALG00000014218	gga-novel-524-mature	ENSGALT00000068052	315	-60.13	158	-30.11	2955338	21	1500	444 318	PHF21B	protein_coding	GO:0046872; GO:0005634; GO:0003682; GO:0006355; GO:0000977; GO:0003712; GO:0042393
ENSGALG00000014218	gga-novel-524-mature	ENSGALT00000022994	315	-60.13	158	-30.11	2955339	21	1380	372 246	PHF21B	protein_coding	GO:0046872; GO:0005634; GO:0003682; GO:0006355; GO:0000977; GO:0003712; GO:0042393
ENSGALG00000014218	gga-novel-524-mature	ENSGALT00000068637	315	-60.13	158	-30.11	2955340	21	1257	393 267	PHF21B	protein_coding	GO:0046872; GO:0005634; GO:0003682; GO:0006355; GO:0000977; GO:0003712; GO:0042393
ENSGALG00000031503	gga-novel-524-mature	ENSGALT00000050156	163	-31.73	163	-31.73	2955365	21	5232	293	LRP6	protein_coding	GO:0016020; GO:0016021; GO:0006898; GO:0007275; GO:0005886; GO:0016055; GO:0042813; GO:0060070; GO:0017147; GO:0005041; GO:0005102; GO:0005109; GO:0019210; GO:0019534; GO:0042802; GO:0042803; GO:0071936; GO:0001933; GO:0006469; GO:0014029; GO:0014033; GO:0034392; GO:0044332; GO:0045787; GO:0045893; GO:0045944; GO:0051091; GO:0060828; GO:0071397; GO:0071901; GO:0072659; GO:0090263; GO:1901998; GO:…	gga04310:419097; gga04150:419097
ENSGALG00000033149	gga-novel-526-mature	ENSGALT00000050474	164	-33.96	164	-33.96	2959730	24	3620	1433	GCC1	protein_coding	GO:0005794; GO:0005829; GO:0005886
ENSGALG00000036114	gga-novel-526-mature	ENSGALT00000068986	159	-31.31	159	-31.31	2959744	24	2451	2101	SMO	protein_coding	GO:0016020; GO:0016021; GO:0007275; GO:0004888; GO:0007166; GO:0007224; GO:0005113; GO:0008144; GO:0000122; GO:0001503; GO:0001570; GO:0001649; GO:0001708; GO:0001755; GO:0001947; GO:0002052; GO:0002053; GO:0003007; GO:0003140; GO:0003323; GO:0007228; GO:0007368; GO:0007371; GO:0007389; GO:0007417; GO:0007494; GO:0008284; GO:0009952; GO:0009953; GO:0010468; GO:0010628; GO:0010629; GO:0021542; GO:…	gga04340:395949
ENSGALG00000008477	gga-novel-526-mature	ENSGALT00000013813	152	-31.07	152	-31.07	2959786	24	4085	2091	EXOC4	protein_coding	GO:0015031; GO:0006904; GO:0000145; GO:0045202; GO:0007268; GO:0006887; GO:0006893; GO:0006612; GO:0017160; GO:0030165; GO:0047485; GO:0006903; GO:0048341; GO:0005737; GO:0005902; GO:0032584; GO:0035748
ENSGALG00000008285	gga-novel-526-mature	ENSGALT00000084824	166	-33.7	166	-33.7	2959918	24	1817	1287	NAPEPLD	protein_coding	GO:0008270; GO:0070290; GO:0042802; GO:0001659; GO:0050729; GO:0070291; GO:0070292; GO:0090336; GO:0005794; GO:0005829
ENSGALG00000008285	gga-novel-526-mature	ENSGALT00000013482	166	-33.7	166	-33.7	2959919	24	2413	1889	NAPEPLD	protein_coding	GO:0008270; GO:0070290; GO:0042802; GO:0001659; GO:0050729; GO:0070291; GO:0070292; GO:0090336; GO:0005794; GO:0005829
ENSGALG00000009604	gga-novel-526-mature	ENSGALT00000038779	164	-31.22	164	-31.22	2960165	24	2225	451	DBX2	protein_coding	GO:0003677; GO:0005634; GO:0006355; GO:0043565
ENSGALG00000009604	gga-novel-526-mature	ENSGALT00000090302	164	-31.22	164	-31.22	2960166	24	1344	220	DBX2	protein_coding	GO:0003677; GO:0005634; GO:0006355; GO:0043565
ENSGALG00000009604	gga-novel-526-mature	ENSGALT00000088057	164	-31.22	164	-31.22	2960167	24	1082	192	DBX2	protein_coding	GO:0003677; GO:0005634; GO:0006355; GO:0043565
ENSGALG00000009604	gga-novel-526-mature	ENSGALT00000089323	164	-31.22	164	-31.22	2960168	24	913	223	DBX2	protein_coding	GO:0003677; GO:0005634; GO:0006355; GO:0043565
ENSGALG00000009825	gga-novel-526-mature	ENSGALT00000015976	154	-30.28	154	-30.28	2960205	24	6140	2923	SRGAP1	protein_coding	GO:0005622; GO:0007165; GO:0005096; GO:0043547; GO:0017048; GO:0007266; GO:0016477
ENSGALG00000009825	gga-novel-526-mature	ENSGALT00000076654	154	-30.28	154	-30.28	2960207	24	3198	2572	SRGAP1	protein_coding	GO:0005622; GO:0007165; GO:0005096; GO:0043547; GO:0017048; GO:0007266; GO:0016477
ENSGALG00000010029	gga-novel-526-mature	ENSGALT00000016288	156	-30.83	156	-30.83	2960269	24	2010	1206	BEST3	protein_coding	GO:0016020; GO:0016021; GO:0005886; GO:0006811; GO:1902476; GO:0005254; GO:0006821; GO:0034707; GO:0015698; GO:0043271
ENSGALG00000011863	gga-novel-526-mature	ENSGALT00000019356	167	-32.97	167	-32.97	2960562	24	3161	1216	POLDIP3	protein_coding	GO:0003676; GO:0003723; GO:0006406; GO:0016973; GO:0016607; GO:0036464
ENSGALG00000012312	gga-novel-526-mature	ENSGALT00000085311	160	-30.1	160	-30.1	2960690	24	611	430	GCAT	protein_coding	GO:0003824; GO:0008152; GO:0009058; GO:0016740; GO:0030170; GO:0008890; GO:0006567; GO:0005654; GO:0005739; GO:0016607	gga00260:101750333
ENSGALG00000012312	gga-novel-526-mature	ENSGALT00000020120	160	-30.1	160	-30.1	2960691	24	1491	1310	GCAT	protein_coding	GO:0003824; GO:0008152; GO:0009058; GO:0016740; GO:0030170; GO:0008890; GO:0006567; GO:0005654; GO:0005739; GO:0016607	gga00260:101750333
ENSGALG00000034511	gga-novel-526-mature	ENSGALT00000075591	162	-31.48	162	-31.48	2960855	24	1282	159		protein_coding	GO:0016740; GO:0016757; GO:0003950
ENSGALG00000012857	gga-novel-526-mature	ENSGALT00000020969	165	-33.81	165	-33.81	2960864	24	3373	1545	DENND2A	protein_coding	GO:0005829; GO:0017112; GO:0042147; GO:0015629
ENSGALG00000012857	gga-novel-526-mature	ENSGALT00000079220	165	-33.81	165	-33.81	2960865	24	3345	1517	DENND2A	protein_coding	GO:0005829; GO:0017112; GO:0042147; GO:0015629
ENSGALG00000012911	gga-novel-526-mature	ENSGALT00000021056	165	-35.08	165	-35.08	2960892	24	2139	74	SYT10	protein_coding	GO:0016020; GO:0016021; GO:0045202; GO:0098793; GO:0017158; GO:0005886; GO:0019905; GO:0005509; GO:0005544; GO:0030276; GO:0006906; GO:0048791; GO:0000149; GO:0001786; GO:0005546; GO:0042802; GO:0042803; GO:0046982; GO:0007268; GO:0007608; GO:0045956; GO:0070382
ENSGALG00000013143	gga-novel-526-mature	ENSGALT00000037438	169	-35.5	169	-35.5	2961021	24	2922	422	PDE3A	protein_coding	GO:0046872; GO:0007165; GO:0016787; GO:0008081; GO:0004114; GO:0004115; GO:0001556; GO:0006198; GO:0019933; GO:0019934; GO:0040020; GO:0042493; GO:0043116; GO:0043117; GO:0060282; GO:0071321; GO:0071560; GO:0005829; GO:0016020	gga00230:418185
ENSGALG00000033149	gga-novel-531-mature	ENSGALT00000050474	157	-31.39	157	-31.39	2974210	22	3620	1435	GCC1	protein_coding	GO:0005794; GO:0005829; GO:0005886
ENSGALG00000041528	gga-novel-531-mature	ENSGALT00000080406	164	-36.08	164	-36.08	2974219	22	2611	2250	LMF2	protein_coding	GO:0016020; GO:0016021; GO:0005783; GO:0005789
ENSGALG00000008154	gga-novel-531-mature	ENSGALT00000013245	167	-30.27	167	-30.27	2974414	22	2157	2065	SRPK2	protein_coding	GO:0004672; GO:0005524; GO:0006468; GO:0005737; GO:0005634; GO:0035556; GO:0004674; GO:0050684; GO:0000245; GO:0000287; GO:0008284; GO:0008380; GO:0045070; GO:0045071; GO:0005654; GO:0005730; GO:0005829
ENSGALG00000008154	gga-novel-531-mature	ENSGALT00000053364	167	-30.27	167	-30.27	2974415	22	2064	1972	SRPK2	protein_coding	GO:0004672; GO:0005524; GO:0006468; GO:0005737; GO:0005634; GO:0035556; GO:0004674; GO:0050684; GO:0000245; GO:0000287; GO:0008284; GO:0008380; GO:0045070; GO:0045071; GO:0005654; GO:0005730; GO:0005829
ENSGALG00000008941	gga-novel-531-mature	ENSGALT00000014537	163	-33.59	163	-33.59	2974544	22	1350	222	FEZF1	protein_coding	GO:0003676; GO:0000978; GO:0001078; GO:0043565; GO:0044212; GO:0000122; GO:0001764; GO:0007411; GO:0008285; GO:0021537; GO:0021772; GO:0021797; GO:0030900; GO:0043697; GO:0045666; GO:0045893; GO:0050767; GO:0005634; GO:0005829
ENSGALG00000011965	gga-novel-531-mature	ENSGALT00000078681	151	-31.52	151	-31.52	2975086	22	2979	871	ZC3H7B	protein_coding	GO:0046872; GO:0035198; GO:0010608; GO:0035196
ENSGALG00000011965	gga-novel-531-mature	ENSGALT00000019514	151	-31.52	151	-31.52	2975087	22	3090	934	ZC3H7B	protein_coding	GO:0046872; GO:0035198; GO:0010608; GO:0035196
ENSGALG00000012792	gga-novel-531-mature	ENSGALT00000020873	157	-32.97	157	-32.97	2975319	22	3621	207	HIPK2	protein_coding	GO:0004672; GO:0005524; GO:0006468; GO:0008284; GO:0005737; GO:0000122; GO:0003714; GO:0001102; GO:0003713; GO:0004674; GO:0046332; GO:0046790; GO:0001934; GO:0006978; GO:0007179; GO:0007224; GO:0007628; GO:0008344; GO:0009952; GO:0010842; GO:0018105; GO:0018107; GO:0030182; GO:0030511; GO:0030514; GO:0032092; GO:0042771; GO:0043388; GO:0043524; GO:0045766; GO:0045893; GO:0045944; GO:0046330; GO:…	gga04218:374138
ENSGALG00000043178	gga-novel-653-mature	ENSGALT00000080345	158	-32.45	158	-32.45	3327525	22	9263	3939		protein_coding	GO:0043087; GO:0019208
ENSGALG00000043178	gga-novel-653-mature	ENSGALT00000064156	158	-32.45	158	-32.45	3327527	22	5649	3846		protein_coding	GO:0043087; GO:0019208
ENSGALG00000043178	gga-novel-653-mature	ENSGALT00000066854	158	-32.45	158	-32.45	3327528	22	5820	4017		protein_coding	GO:0043087; GO:0019208
ENSGALG00000008115	gga-novel-653-mature	ENSGALT00000013172	159	-35.11	159	-35.11	3327731	22	2799	311	ATXN7L1	protein_coding
ENSGALG00000008115	gga-novel-653-mature	ENSGALT00000053876	159	-35.11	159	-35.11	3327732	22	3233	311	ATXN7L1	protein_coding
ENSGALG00000030173	gga-novel-653-mature	ENSGALT00000063992	163	-32.33	163	-32.33	3327882	22	1247	326	WNT2	protein_coding	GO:0016020; GO:0016021; GO:0010469; GO:0005576; GO:0005102; GO:0007275; GO:0005109; GO:0005125; GO:0048018; GO:0002053; GO:0007267; GO:0008284; GO:0016055; GO:0033278; GO:0045944; GO:0048146; GO:0051091; GO:0055009; GO:0060045; GO:0060070; GO:0060317; GO:0060492; GO:0060501; GO:0071560; GO:0090263; GO:1904948; GO:1904954; GO:0005737; GO:0005886; GO:0031012	gga04310:417769; gga04150:417769; gga04916:417769
ENSGALG00000009532	gga-novel-653-mature	ENSGALT00000015515	162	-41.08	162	-41.08	3327934	22	3044	38	GXYLT1	protein_coding	GO:0016740; GO:0016757; GO:0035252; GO:0016266	gga00514:417789
ENSGALG00000019355	gga-novel-653-mature	ENSGALT00000016192	152	-32.43	152	-32.43	3328048	22	2165	50	CPSF6	protein_coding	GO:0003676; GO:0003723; GO:0005849; GO:0003729; GO:0043023; GO:1990448; GO:0006397; GO:0046833; GO:0051262; GO:0051290; GO:0098789; GO:0110104; GO:1990120; GO:0005634; GO:0005654; GO:0005726; GO:0005737; GO:0005847; GO:0016607; GO:0035061; GO:0042382; GO:1990904	gga03015:417844
ENSGALG00000019355	gga-novel-653-mature	ENSGALT00000083766	152	-32.43	152	-32.43	3328049	22	2142	33	CPSF6	protein_coding	GO:0003676; GO:0003723; GO:0005849; GO:0003729; GO:0043023; GO:1990448; GO:0006397; GO:0046833; GO:0051262; GO:0051290; GO:0098789; GO:0110104; GO:1990120; GO:0005634; GO:0005654; GO:0005726; GO:0005737; GO:0005847; GO:0016607; GO:0035061; GO:0042382; GO:1990904	gga03015:417844
ENSGALG00000010029	gga-novel-653-mature	ENSGALT00000016288	161	-30.77	161	-30.77	3328061	22	2010	1587	BEST3	protein_coding	GO:0016020; GO:0016021; GO:0005886; GO:0006811; GO:1902476; GO:0005254; GO:0006821; GO:0034707; GO:0015698; GO:0043271
ENSGALG00000031340	gga-novel-653-mature	ENSGALT00000070654	179	-41.94	179	-41.94	3328109	22	2772	51	E2F7	protein_coding	GO:0003677; GO:0005634; GO:0006351; GO:0006355; GO:0003700; GO:0005667; GO:0000977; GO:0000978; GO:0000987; GO:0001227; GO:0003714; GO:0042802; GO:0000122; GO:0002040; GO:0008285; GO:0030330; GO:0032466; GO:0032877; GO:0045944; GO:0060718; GO:0070365; GO:0071930; GO:2000134; GO:0016607
ENSGALG00000011878	gga-novel-653-mature	ENSGALT00000019383	164	-31.41	164	-31.41	3328361	22	6017	2950	TCF20	protein_coding	GO:0046872; GO:0045944; GO:0005634; GO:0003700; GO:0044212; GO:0005654; GO:0016604
ENSGALG00000011878	gga-novel-653-mature	ENSGALT00000077781	164	-31.41	164	-31.41	3328363	22	5907	2950	TCF20	protein_coding	GO:0046872; GO:0045944; GO:0005634; GO:0003700; GO:0044212; GO:0005654; GO:0016604
ENSGALG00000036867	gga-novel-653-mature	ENSGALT00000047675	156	-35.2	156	-35.2	3328442	22	1395	5	CBX6	protein_coding	GO:0005634; GO:0003727; GO:0000122; GO:0000792; GO:0031519
ENSGALG00000012281	gga-novel-653-mature	ENSGALT00000020069	155	-30.99	155	-30.99	3328465	22	2391	1424	PLA2G6	protein_coding	GO:0008152; GO:0016787; GO:0006629; GO:0016042; GO:0017171; GO:0019731; GO:0032049; GO:0005615; GO:0005815; GO:0005829	gga00564:418028; gga00565:418028; gga00590:418028; gga00591:418028; gga00592:418028; gga04270:418028
ENSGALG00000029484	gga-novel-653-mature	ENSGALT00000047518	159	-31.43	159	-31.43	3328564	22	1614	35	RIC8B	protein_coding	GO:0005813; GO:0005829
ENSGALG00000012863	gga-novel-653-mature	ENSGALT00000020977	162	-30.72	162	-30.72	3328658	22	1881	447	ADCK2	protein_coding
ENSGALG00000012913	gga-novel-653-mature	ENSGALT00000021059	167	-36.34	167	-36.34	3328685	22	2952	544	PKP2	protein_coding	GO:0098609; GO:0005080; GO:0019215; GO:0032947; GO:0045294; GO:0002159; GO:0007507; GO:0045110; GO:0048496; GO:0055010; GO:0072659; GO:0086002; GO:0086005; GO:0086019; GO:0086073; GO:0086091; GO:0098911; GO:0005654; GO:0005882; GO:0005886; GO:0005911; GO:0005912; GO:0014704; GO:0030054; GO:0030057
ENSGALG00000014128	gga-novel-653-mature	ENSGALT00000022862	152	-31.93	152	-31.93	3328888	22	4499	30	A4GALT	protein_coding	GO:0016020; GO:0016021; GO:0008378; GO:0015643; GO:0050512; GO:0001576; GO:0007009	gga00601:418223; gga00603:418223
ENSGALG00000035824	gga-novel-670-mature	ENSGALT00000082928	157	-32.22	157	-32.22	3376748	18	3486	1563	ARSA	protein_coding	GO:0003824; GO:0008152; GO:0008484; GO:0007339; GO:0005886; GO:0016021	gga00600:426863; gga04142:426863
ENSGALG00000035824	gga-novel-670-mature	ENSGALT00000048685	152	-30.95	152	-30.95	3376750	18	3506	1561	ARSA	protein_coding	GO:0003824; GO:0008152; GO:0008484; GO:0007339; GO:0005886; GO:0016021	gga00600:426863; gga04142:426863
ENSGALG00000043178	gga-novel-670-mature	ENSGALT00000080345	155	-35.05	155	-35.05	3376757	18	9263	6284		protein_coding	GO:0043087; GO:0019208
ENSGALG00000041528	gga-novel-670-mature	ENSGALT00000080406	159	-35.21	159	-35.21	3376763	18	2611	1532	LMF2	protein_coding	GO:0016020; GO:0016021; GO:0005783; GO:0005789
ENSGALG00000036114	gga-novel-670-mature	ENSGALT00000068986	152	-31.6	152	-31.6	3376768	18	2451	99	SMO	protein_coding	GO:0016020; GO:0016021; GO:0007275; GO:0004888; GO:0007166; GO:0007224; GO:0005113; GO:0008144; GO:0000122; GO:0001503; GO:0001570; GO:0001649; GO:0001708; GO:0001755; GO:0001947; GO:0002052; GO:0002053; GO:0003007; GO:0003140; GO:0003323; GO:0007228; GO:0007368; GO:0007371; GO:0007389; GO:0007417; GO:0007494; GO:0008284; GO:0009952; GO:0009953; GO:0010468; GO:0010628; GO:0010629; GO:0021542; GO:…	gga04340:395949
ENSGALG00000029270	gga-novel-670-mature	ENSGALT00000049267	152	-34.53	152	-34.53	3376860	18	1730	1352	GATA3	protein_coding	GO:0003677; GO:0005634; GO:0006366; GO:0046872; GO:0006351; GO:0006355; GO:0007165; GO:0043565; GO:0008270; GO:0003713; GO:0045893; GO:0000976; GO:0001822; GO:0008285; GO:0000790; GO:0007411; GO:0031929; GO:0045944; GO:0003682; GO:0000977; GO:0005667; GO:0001085; GO:0001228; GO:0044212; GO:0070888; GO:0005515; GO:0000978; GO:0000987; GO:0001077; GO:0001078; GO:0001158; GO:0003700; GO:0005134; GO:…
ENSGALG00000006682	gga-novel-670-mature	ENSGALT00000010805	160	-37.33	160	-37.33	3376890	18	3417	1	BEND7	protein_coding
ENSGALG00000008154	gga-novel-670-mature	ENSGALT00000013245	155	-36.45	155	-36.45	3376958	18	2157	64	SRPK2	protein_coding	GO:0004672; GO:0005524; GO:0006468; GO:0005737; GO:0005634; GO:0035556; GO:0004674; GO:0050684; GO:0000245; GO:0000287; GO:0008284; GO:0008380; GO:0045070; GO:0045071; GO:0005654; GO:0005730; GO:0005829
ENSGALG00000008154	gga-novel-670-mature	ENSGALT00000053364	155	-36.45	155	-36.45	3376959	18	2064	64	SRPK2	protein_coding	GO:0004672; GO:0005524; GO:0006468; GO:0005737; GO:0005634; GO:0035556; GO:0004674; GO:0050684; GO:0000245; GO:0000287; GO:0008284; GO:0008380; GO:0045070; GO:0045071; GO:0005654; GO:0005730; GO:0005829
ENSGALG00000042764	gga-novel-670-mature	ENSGALT00000068162	159	-34.37	159	-34.37	3376975	18	4331	267	COG5	protein_coding	GO:0017119; GO:0006891; GO:0005654; GO:0005794
ENSGALG00000008009	gga-novel-670-mature	ENSGALT00000013000	156	-37.91	156	-37.91	3376978	18	1945	92	BCAP29	protein_coding	GO:0016020; GO:0016021; GO:0006886; GO:0005783; GO:0005789; GO:0006888; GO:0070973
ENSGALG00000038981	gga-novel-670-mature	ENSGALT00000060943	151	-37.71	151	-37.71	3376981	18	2192	1426	CBLL1	protein_coding	GO:0016740; GO:0005634; GO:0046872; GO:0007275; GO:0005737; GO:0005654; GO:0016567; GO:0004842; GO:0016607; GO:0061630; GO:0030155; GO:0030335; GO:0042802; GO:0007162; GO:0045807; GO:0080009; GO:0036396
ENSGALG00000023576	gga-novel-670-mature	ENSGALT00000039200	323	-67.71	163	-35.26	3377041	18	1965	446 560	PIM3	protein_coding	GO:0000166; GO:0005524; GO:0004672; GO:0004674; GO:0006468; GO:0043066; GO:0005737; GO:0007346; GO:0046777; GO:0061179; GO:0005829
ENSGALG00000040954	gga-novel-670-mature	ENSGALT00000046405	155	-33.79	155	-33.79	3377068	18	1937	62	GPR37	protein_coding	GO:0016020; GO:0016021; GO:0004930; GO:0007186
ENSGALG00000028069	gga-novel-670-mature	ENSGALT00000058460	164	-34.03	164	-34.03	3377096	18	1524	138	WNT16	protein_coding	GO:0005576; GO:0005102; GO:0007275; GO:0016055; GO:0010628; GO:0014068; GO:0030216; GO:0043616; GO:0046330; GO:0046849; GO:0060317; GO:0060548; GO:0090399; GO:0090403; GO:0005615; GO:0005737; GO:0005109; GO:0030182; GO:0045165	gga04310:427856; gga04150:427856; gga04916:427856
ENSGALG00000032986	gga-novel-670-mature	ENSGALT00000046985	156	-40.32	156	-40.32	3377110	18	4875	4848	CFTR	protein_coding	GO:0000166; GO:0005524; GO:0016020; GO:0016021; GO:0055085; GO:0005886; GO:0016887; GO:0042626; GO:0006811; GO:0016787; GO:0005254; GO:0006821; GO:0034707; GO:0005260; GO:0015106; GO:0015108; GO:0019869; GO:0019899; GO:0030165; GO:0051087; GO:0006695; GO:0006904; GO:0015701; GO:0030301; GO:0035377; GO:0035774; GO:0045921; GO:0048240; GO:0050891; GO:0051454; GO:0060081; GO:0071320; GO:1902161; GO:…	gga02010:100049619; gga04530:100049619
ENSGALG00000032986	gga-novel-670-mature	ENSGALT00000047691	156	-40.32	156	-40.32	3377111	18	4986	4959	CFTR	protein_coding	GO:0000166; GO:0005524; GO:0016020; GO:0016021; GO:0055085; GO:0005886; GO:0016887; GO:0042626; GO:0006811; GO:0016787; GO:0005254; GO:0006821; GO:0034707; GO:0005260; GO:0015106; GO:0015108; GO:0019869; GO:0019899; GO:0030165; GO:0051087; GO:0006695; GO:0006904; GO:0015701; GO:0030301; GO:0035377; GO:0035774; GO:0045921; GO:0048240; GO:0050891; GO:0051454; GO:0060081; GO:0071320; GO:1902161; GO:…	gga02010:100049619; gga04530:100049619
ENSGALG00000032986	gga-novel-670-mature	ENSGALT00000054667	156	-40.32	156	-40.32	3377112	18	4899	4872	CFTR	protein_coding	GO:0000166; GO:0005524; GO:0016020; GO:0016021; GO:0055085; GO:0005886; GO:0016887; GO:0042626; GO:0006811; GO:0016787; GO:0005254; GO:0006821; GO:0034707; GO:0005260; GO:0015106; GO:0015108; GO:0019869; GO:0019899; GO:0030165; GO:0051087; GO:0006695; GO:0006904; GO:0015701; GO:0030301; GO:0035377; GO:0035774; GO:0045921; GO:0048240; GO:0050891; GO:0051454; GO:0060081; GO:0071320; GO:1902161; GO:…	gga02010:100049619; gga04530:100049619
ENSGALG00000009601	gga-novel-670-mature	ENSGALT00000047907	164	-35.58	164	-35.58	3377186	18	2810	230	NELL2	protein_coding	GO:0005509; GO:0005623
ENSGALG00000009604	gga-novel-670-mature	ENSGALT00000038779	156	-31.5	156	-31.5	3377189	18	2225	200	DBX2	protein_coding	GO:0003677; GO:0005634; GO:0006355; GO:0043565
ENSGALG00000009815	gga-novel-670-mature	ENSGALT00000015961	159	-37.75	159	-37.75	3377227	18	2135	85	TMEM5	protein_coding	GO:0120053; GO:0035269; GO:0005654; GO:0005794	gga00515:417820
ENSGALG00000009825	gga-novel-670-mature	ENSGALT00000015976	154	-32.53	154	-32.53	3377229	18	6140	3284	SRGAP1	protein_coding	GO:0005622; GO:0007165; GO:0005096; GO:0043547; GO:0017048; GO:0007266; GO:0016477
ENSGALG00000009825	gga-novel-670-mature	ENSGALT00000076654	154	-32.53	154	-32.53	3377231	18	3198	2933	SRGAP1	protein_coding	GO:0005622; GO:0007165; GO:0005096; GO:0043547; GO:0017048; GO:0007266; GO:0016477
ENSGALG00000009966	gga-novel-670-mature	ENSGALT00000016200	156	-33.54	156	-33.54	3377287	18	2519	33	FRS2	protein_coding	GO:0005068; GO:0005104; GO:0005168; GO:0000187; GO:0001702; GO:0001759; GO:0002088; GO:0003281; GO:0007169; GO:0007405; GO:0008543; GO:0008595; GO:0030900; GO:0042981; GO:0046619; GO:0050678; GO:0060527; GO:0070307; GO:0070372; GO:2000726; GO:0005737; GO:0005886; GO:0005911; GO:0005913
ENSGALG00000039351	gga-novel-670-mature	ENSGALT00000048324	155	-32.3	155	-32.3	3377543	18	771	683		protein_coding
ENSGALG00000011783	gga-novel-670-mature	ENSGALT00000019229	159	-38.18	159	-38.18	3377561	18	743	56	HIST1H111R	protein_coding	GO:0003677; GO:0005634; GO:0000786; GO:0005694; GO:0006334
ENSGALG00000030101	gga-novel-670-mature	ENSGALT00000079156	151	-30.99	151	-30.99	3377619	18	1586	269	CSDC2	protein_coding	GO:0003677; GO:0006355; GO:0003676
ENSGALG00000035051	gga-novel-670-mature	ENSGALT00000081102	318	-72.26	163	-36.16	3377651	18	6498	6306 6237	CACNA1I	protein_coding	GO:0016020; GO:0016021; GO:0055085; GO:0005216; GO:0005245; GO:0006811; GO:0070588; GO:0005891; GO:0008332; GO:0070509; GO:0019228; GO:0030317; GO:0030431	gga04010:427900; gga04020:427900
ENSGALG00000041604	gga-novel-670-mature	ENSGALT00000082890	150	-30.15	150	-30.15	3377675	18	867	2	NPTXR	protein_coding
ENSGALG00000032257	gga-novel-670-mature	ENSGALT00000053457	151	-33.36	151	-33.36	3377693	18	1563	125	CSNK1E	protein_coding	GO:0000166; GO:0005524; GO:0016301; GO:0016740; GO:0016310; GO:0004672; GO:0004674; GO:0006468; GO:0005737; GO:0016055; GO:0005634; GO:0018105; GO:0006897; GO:0008360; GO:0048511; GO:0030177; GO:0030178; GO:0032436; GO:0032922; GO:0034613; GO:0042752; GO:0090263; GO:1903827; GO:2000052; GO:1990904	gga04310:378891; gga04340:378891; gga04068:378891
ENSGALG00000012312	gga-novel-670-mature	ENSGALT00000085311	158	-35.55	158	-35.55	3377714	18	611	57	GCAT	protein_coding	GO:0003824; GO:0008152; GO:0009058; GO:0016740; GO:0030170; GO:0008890; GO:0006567; GO:0005654; GO:0005739; GO:0016607	gga00260:101750333
ENSGALG00000012312	gga-novel-670-mature	ENSGALT00000020120	158	-35.55	158	-35.55	3377715	18	1491	937	GCAT	protein_coding	GO:0003824; GO:0008152; GO:0009058; GO:0016740; GO:0030170; GO:0008890; GO:0006567; GO:0005654; GO:0005739; GO:0016607	gga00260:101750333
ENSGALG00000042365	gga-novel-670-mature	ENSGALT00000064012	154	-35.35	154	-35.35	3377732	18	3427	136	CARD10	protein_coding	GO:0005622; GO:0042981; GO:0007250; GO:0090051; GO:1900182
ENSGALG00000012556	gga-novel-670-mature	ENSGALT00000020504	159	-31.16	159	-31.16	3377772	18	1701	20		protein_coding
ENSGALG00000012569	gga-novel-670-mature	ENSGALT00000020524	154	-37.03	154	-37.03	3377779	18	3058	155	FBXO7	protein_coding	GO:0019901; GO:0031625; GO:0043130; GO:0046982; GO:0000422; GO:0006511; GO:0006626; GO:0010975; GO:0016567; GO:0031647; GO:0040012; GO:0045620; GO:0045736; GO:1903204; GO:1903599; GO:2000134; GO:0000151; GO:0005634; GO:0005737; GO:0005739; GO:0005829; GO:0032991; GO:0097409; GO:0097414; GO:0097462; GO:1990037; GO:1990038
ENSGALG00000012569	gga-novel-670-mature	ENSGALT00000085641	154	-37.03	154	-37.03	3377780	18	2807	91	FBXO7	protein_coding	GO:0019901; GO:0031625; GO:0043130; GO:0046982; GO:0000422; GO:0006511; GO:0006626; GO:0010975; GO:0016567; GO:0031647; GO:0040012; GO:0045620; GO:0045736; GO:1903204; GO:1903599; GO:2000134; GO:0000151; GO:0005634; GO:0005737; GO:0005739; GO:0005829; GO:0032991; GO:0097409; GO:0097414; GO:0097462; GO:1990037; GO:1990038
ENSGALG00000037082	gga-novel-670-mature	ENSGALT00000069263	159	-37.9	159	-37.9	3377835	18	1899	998	ASCL1	protein_coding	GO:0003677; GO:0046983; GO:0006357; GO:0000978; GO:0000989; GO:0001078; GO:0003682; GO:0003700; GO:0043425; GO:0043565; GO:0070888; GO:0000122; GO:0001764; GO:0003358; GO:0003359; GO:0007219; GO:0007346; GO:0007389; GO:0007399; GO:0007400; GO:0007405; GO:0008593; GO:0010001; GO:0010468; GO:0014003; GO:0021527; GO:0021529; GO:0021530; GO:0021750; GO:0021779; GO:0021892; GO:0021902; GO:0021954; GO:…
ENSGALG00000012823	gga-novel-670-mature	ENSGALT00000020916	153	-30.6	153	-30.6	3377871	18	3498	644	TRIM24	protein_coding	GO:0046872; GO:0008270; GO:0005622; GO:0005737; GO:0002039; GO:0003682; GO:0003713; GO:0004672; GO:0004842; GO:0016922; GO:0034056; GO:0043565; GO:0061630; GO:0070577; GO:0006468; GO:0008285; GO:0010628; GO:0016567; GO:0030163; GO:0031647; GO:0042981; GO:0045892; GO:0045893; GO:0046777; GO:0055074; GO:0070562; GO:0071391; GO:1901796; GO:0005634; GO:0005654; GO:0005719; GO:0005726
ENSGALG00000012857	gga-novel-670-mature	ENSGALT00000079220	151	-31.26	151	-31.26	3377889	18	3345	78	DENND2A	protein_coding	GO:0005829; GO:0017112; GO:0042147; GO:0015629
ENSGALG00000012890	gga-novel-670-mature	ENSGALT00000021020	319	-69.02	162	-38.55	3377909	18	3144	163 126	DGKI	protein_coding	GO:0000166; GO:0005524; GO:0016301; GO:0016740; GO:0016310; GO:0035556; GO:0008152; GO:0007165; GO:0098793; GO:0003951; GO:0004143; GO:0007205; GO:0034260; GO:0005095; GO:0017016; GO:0007269; GO:0043087; GO:0046579; GO:0046834; GO:0046959; GO:0051966; GO:0060079; GO:1900452; GO:0005634; GO:0005654; GO:0005737; GO:0032045; GO:0032991; GO:0043197; GO:0045202; GO:0048471	gga00561:418124; gga00564:418124; gga04070:418124
ENSGALG00000012929	gga-novel-670-mature	ENSGALT00000021086	152	-35.49	152	-35.49	3377919	18	3038	104	DNM1L	protein_coding	GO:0000166; GO:0005525; GO:0003924; GO:0008017; GO:0000266; GO:0003374; GO:0061025; GO:0031966; GO:0016559; GO:0017137; GO:0030742; GO:0031625; GO:0042803; GO:0001836; GO:0007005; GO:0010821; GO:0032459; GO:0043065; GO:0043653; GO:0048312; GO:0050714; GO:0051259; GO:0051289; GO:0070266; GO:0070584; GO:0090141; GO:0090149; GO:0090200; GO:1900063; GO:1903146; GO:2001244; GO:0005737; GO:0005739; GO:…	gga04217:418132; gga04621:418132
ENSGALG00000045031	gga-novel-670-mature	ENSGALT00000084201	151	-33.54	151	-33.54	3377923	18	1008	785		protein_coding
ENSGALG00000044524	gga-novel-670-mature	ENSGALT00000084484	151	-33.54	151	-33.54	3377924	18	1007	785		protein_coding
ENSGALG00000044624	gga-novel-670-mature	ENSGALT00000088568	151	-33.54	151	-33.54	3377925	18	1008	785		protein_coding
ENSGALG00000044959	gga-novel-670-mature	ENSGALT00000087052	151	-33.54	151	-33.54	3377926	18	1008	785		protein_coding
ENSGALG00000046239	gga-novel-670-mature	ENSGALT00000085655	151	-33.54	151	-33.54	3377927	18	1008	785		protein_coding
ENSGALG00000045433	gga-novel-670-mature	ENSGALT00000083420	151	-33.54	151	-33.54	3377928	18	1008	785		protein_coding
ENSGALG00000032522	gga-novel-670-mature	ENSGALT00000063407	157	-33.07	157	-33.07	3377929	18	396	230		protein_coding	GO:0070840; GO:0008093
ENSGALG00000012974	gga-novel-670-mature	ENSGALT00000030549	158	-34.96	158	-34.96	3377944	18	2064	936	WASHC1	protein_coding	GO:0003779; GO:0071203; GO:0034314; GO:0031625; GO:0043014; GO:0043015; GO:0001556; GO:0002468; GO:0006887; GO:0007032; GO:0010507; GO:0016197; GO:0022617; GO:0030335; GO:0030833; GO:0031274; GO:0031396; GO:0034383; GO:0034394; GO:0040038; GO:0042098; GO:0042147; GO:0043553; GO:0050776; GO:0090306; GO:0099638; GO:1904109; GO:1990126; GO:2000010; GO:0000145; GO:0005768; GO:0005769; GO:0005776; GO:…	gga04144:418145
ENSGALG00000012975	gga-novel-670-mature	ENSGALT00000021171	151	-35.67	151	-35.67	3377945	18	3147	179		protein_coding	GO:0005086; GO:0032012; GO:0030036	gga04144:418146
ENSGALG00000033887	gga-novel-670-mature	ENSGALT00000053635	155	-32.99	155	-32.99	3377973	18	3264	127	IL17RA	protein_coding	GO:0016020; GO:0016021; GO:0005102; GO:0032747; GO:0050729; GO:0050832; GO:0071621; GO:0072537; GO:1900017; GO:2000664; GO:2000667; GO:0005886	gga04060:418158
ENSGALG00000027408	gga-novel-670-mature	ENSGALT00000045832	151	-33.11	151	-33.11	3377975	18	714	611	TMEM121B	protein_coding	GO:0016020; GO:0016021
ENSGALG00000013037	gga-novel-670-mature	ENSGALT00000021282	158	-30.66	158	-30.66	3377985	18	1770	1	BCL2L13	protein_coding	GO:0016020; GO:0016021; GO:0042981; GO:0005739	gga04137:418163
ENSGALG00000003466	gga-novel-670-mature	ENSGALT00000088069	166	-33.31	166	-33.31	3378012	18	1464	1	AKR1B1L	protein_coding	GO:0055114; GO:0016491	gga00040:418171; gga00040:425137; gga00051:418171; gga00051:425137; gga00052:418171; gga00052:425137; gga00561:418171; gga00561:425137; gga00790:418171; gga00790:425137
ENSGALG00000046175	gga-novel-670-mature	ENSGALT00000087017	477	-108.64	164	-42.77	3378071	18	852	699 181 486		protein_coding
ENSGALG00000041414	gga-novel-670-mature	ENSGALT00000046906	163	-33.32	163	-33.32	3378098	18	852	576	BHLHE41	protein_coding	GO:0003677; GO:0005634; GO:0046983; GO:0006351; GO:0006355; GO:0000978; GO:0000981; GO:0001078; GO:0001102; GO:0001191; GO:0003705; GO:0003714; GO:0042803; GO:0042826; GO:0043425; GO:0043426; GO:0046982; GO:0070888; GO:0000122; GO:0007623; GO:0010832; GO:0010944; GO:0032922; GO:0045892
ENSGALG00000045225	gga-novel-670-mature	ENSGALT00000090250	164	-35.92	164	-35.92	3378112	18	1233	950		protein_coding
ENSGALG00000014194	gga-novel-670-mature	ENSGALT00000022959	155	-33.97	155	-33.97	3378141	18	1979	54	SAMM50	protein_coding	GO:0019867; GO:0033108; GO:0042407; GO:0045040; GO:0001401; GO:0005739; GO:0005741; GO:0016021
ENSGALG00000014194	gga-novel-670-mature	ENSGALT00000048081	155	-33.97	155	-33.97	3378142	18	1703	17	SAMM50	protein_coding	GO:0019867; GO:0033108; GO:0042407; GO:0045040; GO:0001401; GO:0005739; GO:0005741; GO:0016021
ENSGALG00000014194	gga-novel-670-mature	ENSGALT00000085921	155	-33.97	155	-33.97	3378143	18	1935	17	SAMM50	protein_coding	GO:0019867; GO:0033108; GO:0042407; GO:0045040; GO:0001401; GO:0005739; GO:0005741; GO:0016021
ENSGALG00000013911	gga-novel-670-mature	ENSGALT00000022552	156	-35.6	156	-35.6	3378177	18	3832	1	ZC3HAV1	protein_coding	GO:0046872; GO:0003950; GO:0009615; GO:0045071; GO:0061014; GO:0005829
ENSGALG00000031503	gga-novel-670-mature	ENSGALT00000050156	151	-34.48	151	-34.48	3378181	18	5232	352	LRP6	protein_coding	GO:0016020; GO:0016021; GO:0006898; GO:0007275; GO:0005886; GO:0016055; GO:0042813; GO:0060070; GO:0017147; GO:0005041; GO:0005102; GO:0005109; GO:0019210; GO:0019534; GO:0042802; GO:0042803; GO:0071936; GO:0001933; GO:0006469; GO:0014029; GO:0014033; GO:0034392; GO:0044332; GO:0045787; GO:0045893; GO:0045944; GO:0051091; GO:0060828; GO:0071397; GO:0071901; GO:0072659; GO:0090263; GO:1901998; GO:…	gga04310:419097; gga04150:419097
ENSGALG00000035824	gga-novel-672-mature	ENSGALT00000048685	179	-41.38	179	-41.38	3382542	21	3506	3478	ARSA	protein_coding	GO:0003824; GO:0008152; GO:0008484; GO:0007339; GO:0005886; GO:0016021	gga00600:426863; gga04142:426863
ENSGALG00000039165	gga-novel-672-mature	ENSGALT00000052302	165	-40.26	165	-40.26	3382544	21	785	283		protein_coding
ENSGALG00000043178	gga-novel-672-mature	ENSGALT00000080345	159	-34.56	159	-34.56	3382549	21	9263	2717		protein_coding	GO:0043087; GO:0019208
ENSGALG00000043178	gga-novel-672-mature	ENSGALT00000049401	159	-34.56	159	-34.56	3382550	21	5844	2897		protein_coding	GO:0043087; GO:0019208
ENSGALG00000043178	gga-novel-672-mature	ENSGALT00000064156	159	-34.56	159	-34.56	3382551	21	5649	2717		protein_coding	GO:0043087; GO:0019208
ENSGALG00000043178	gga-novel-672-mature	ENSGALT00000066854	159	-34.56	159	-34.56	3382552	21	5820	2717		protein_coding	GO:0043087; GO:0019208
ENSGALG00000036114	gga-novel-672-mature	ENSGALT00000068986	169	-49.12	169	-49.12	3382560	21	2451	105	SMO	protein_coding	GO:0016020; GO:0016021; GO:0007275; GO:0004888; GO:0007166; GO:0007224; GO:0005113; GO:0008144; GO:0000122; GO:0001503; GO:0001570; GO:0001649; GO:0001708; GO:0001755; GO:0001947; GO:0002052; GO:0002053; GO:0003007; GO:0003140; GO:0003323; GO:0007228; GO:0007368; GO:0007371; GO:0007389; GO:0007417; GO:0007494; GO:0008284; GO:0009952; GO:0009953; GO:0010468; GO:0010628; GO:0010629; GO:0021542; GO:…	gga04340:395949
ENSGALG00000013967	gga-novel-672-mature	ENSGALT00000059392	170	-35.65	170	-35.65	3382670	21	1343	1	NUDT5	protein_coding	GO:0016787; GO:0000287; GO:0016779; GO:0017110; GO:0019144; GO:0030515; GO:0042803; GO:0044715; GO:0047631; GO:0006139; GO:0006338; GO:0009191; GO:0019303; GO:1990966; GO:0005634	gga00230:426368
ENSGALG00000013967	gga-novel-672-mature	ENSGALT00000084048	175	-44.87	175	-44.87	3382671	21	1098	8	NUDT5	protein_coding	GO:0016787; GO:0000287; GO:0016779; GO:0017110; GO:0019144; GO:0030515; GO:0042803; GO:0044715; GO:0047631; GO:0006139; GO:0006338; GO:0009191; GO:0019303; GO:1990966; GO:0005634	gga00230:426368
ENSGALG00000033226	gga-novel-672-mature	ENSGALT00000054797	163	-38.98	163	-38.98	3382686	21	1840	58	FAM107B	protein_coding	GO:0007605
ENSGALG00000033226	gga-novel-672-mature	ENSGALT00000050731	163	-38.98	163	-38.98	3382687	21	1757	62	FAM107B	protein_coding	GO:0007605
ENSGALG00000008382	gga-novel-672-mature	ENSGALT00000066806	170	-47.51	170	-47.51	3382714	21	1849	277	GNAI1	protein_coding	GO:0000166; GO:0007165; GO:0007186; GO:0005525; GO:0003924; GO:0019001; GO:0031683; GO:0007188; GO:0051301; GO:0060236; GO:1904778; GO:0005622; GO:0005634; GO:0005730; GO:0005737; GO:0005813; GO:0005886; GO:0030496; GO:0099738	gga04371:396368; gga04540:396368; gga04914:396368; gga04916:396368; gga04261:396368
ENSGALG00000008382	gga-novel-672-mature	ENSGALT00000013655	170	-47.51	170	-47.51	3382715	21	1201	45	GNAI1	protein_coding	GO:0000166; GO:0007165; GO:0007186; GO:0005525; GO:0003924; GO:0019001; GO:0031683; GO:0007188; GO:0051301; GO:0060236; GO:1904778; GO:0005622; GO:0005634; GO:0005730; GO:0005737; GO:0005813; GO:0005886; GO:0030496; GO:0099738	gga04371:396368; gga04540:396368; gga04914:396368; gga04916:396368; gga04261:396368
ENSGALG00000008115	gga-novel-672-mature	ENSGALT00000053876	179	-43.08	179	-43.08	3382756	21	3233	482	ATXN7L1	protein_coding
ENSGALG00000007998	gga-novel-672-mature	ENSGALT00000012986	158	-32.59	158	-32.59	3382772	21	6224	6184	SLC26A4	protein_coding	GO:0016020; GO:0016021; GO:0055085; GO:0098656; GO:0008271; GO:0015116; GO:0008272; GO:1902358; GO:0005254; GO:0015106; GO:0015301; GO:0019531; GO:0015701; GO:0019532; GO:0042391; GO:0051453; GO:1902476; GO:0005887; GO:0006885; GO:0032880; GO:0016324; GO:0031526; GO:0070062
ENSGALG00000038981	gga-novel-672-mature	ENSGALT00000060943	158	-32.59	158	-32.59	3382773	21	2192	260	CBLL1	protein_coding	GO:0016740; GO:0005634; GO:0046872; GO:0007275; GO:0005737; GO:0005654; GO:0016567; GO:0004842; GO:0016607; GO:0061630; GO:0030155; GO:0030335; GO:0042802; GO:0007162; GO:0045807; GO:0080009; GO:0036396
ENSGALG00000043355	gga-novel-672-mature	ENSGALT00000060656	308	-78.08	155	-43.38	3382808	21	8461	12 345	CELSR1	protein_coding	GO:0016020; GO:0016021; GO:0005509; GO:0004930; GO:0007165; GO:0007186; GO:0007155; GO:0007156; GO:0005886; GO:0004888; GO:0001736; GO:0001764; GO:0001843; GO:0007166; GO:0007266; GO:0007626; GO:0009952; GO:0032956; GO:0042060; GO:0042249; GO:0042472; GO:0045176; GO:0060488; GO:0060489; GO:0060490; GO:0090179; GO:0090251; GO:0005654
ENSGALG00000019397	gga-novel-672-mature	ENSGALT00000030740	159	-39.65	159	-39.65	3382815	21	4403	54	CERK	protein_coding	GO:0008152; GO:0016310; GO:0016301; GO:0003951; GO:0046834; GO:0000287; GO:0001729; GO:0006672; GO:0016021	gga00600:425523
ENSGALG00000023576	gga-novel-672-mature	ENSGALT00000039200	313	-74.38	158	-39.4	3382833	21	1965	691 232	PIM3	protein_coding	GO:0000166; GO:0005524; GO:0004672; GO:0004674; GO:0006468; GO:0043066; GO:0005737; GO:0007346; GO:0046777; GO:0061179; GO:0005829
ENSGALG00000031527	gga-novel-672-mature	ENSGALT00000054219	174	-45.41	174	-45.41	3382861	21	1005	64	ARL8BL	protein_coding	GO:0000166; GO:0005622; GO:0005525
ENSGALG00000008941	gga-novel-672-mature	ENSGALT00000014537	154	-35.63	154	-35.63	3382880	21	1350	1318	FEZF1	protein_coding	GO:0003676; GO:0000978; GO:0001078; GO:0043565; GO:0044212; GO:0000122; GO:0001764; GO:0007411; GO:0008285; GO:0021537; GO:0021772; GO:0021797; GO:0030900; GO:0043697; GO:0045666; GO:0045893; GO:0050767; GO:0005634; GO:0005829
ENSGALG00000028069	gga-novel-672-mature	ENSGALT00000043022	169	-43.87	169	-43.87	3382887	21	1083	275	WNT16	protein_coding	GO:0005576; GO:0005102; GO:0007275; GO:0016055; GO:0010628; GO:0014068; GO:0030216; GO:0043616; GO:0046330; GO:0046849; GO:0060317; GO:0060548; GO:0090399; GO:0090403; GO:0005615; GO:0005737; GO:0005109; GO:0030182; GO:0045165	gga04310:427856; gga04150:427856; gga04916:427856
ENSGALG00000028069	gga-novel-672-mature	ENSGALT00000058460	336	-81.26	169	-43.87	3382888	21	1524	716 2	WNT16	protein_coding	GO:0005576; GO:0005102; GO:0007275; GO:0016055; GO:0010628; GO:0014068; GO:0030216; GO:0043616; GO:0046330; GO:0046849; GO:0060317; GO:0060548; GO:0090399; GO:0090403; GO:0005615; GO:0005737; GO:0005109; GO:0030182; GO:0045165	gga04310:427856; gga04150:427856; gga04916:427856
ENSGALG00000030173	gga-novel-672-mature	ENSGALT00000063992	156	-34.23	156	-34.23	3382906	21	1247	118	WNT2	protein_coding	GO:0016020; GO:0016021; GO:0010469; GO:0005576; GO:0005102; GO:0007275; GO:0005109; GO:0005125; GO:0048018; GO:0002053; GO:0007267; GO:0008284; GO:0016055; GO:0033278; GO:0045944; GO:0048146; GO:0051091; GO:0055009; GO:0060045; GO:0060070; GO:0060317; GO:0060492; GO:0060501; GO:0071560; GO:0090263; GO:1904948; GO:1904954; GO:0005737; GO:0005886; GO:0031012	gga04310:417769; gga04150:417769; gga04916:417769
ENSGALG00000033295	gga-novel-672-mature	ENSGALT00000082770	159	-33.39	159	-33.39	3382917	21	4585	145	CAV2	protein_coding	GO:0016020; GO:0016021; GO:0000139; GO:0005794; GO:0005886; GO:0019901; GO:0030674; GO:0032947; GO:0042803; GO:0046982; GO:0097110; GO:0001937; GO:0001938; GO:0006906; GO:0007005; GO:0007029; GO:0007088; GO:0008285; GO:0008286; GO:0016050; GO:0019065; GO:0030512; GO:0043410; GO:0043547; GO:0044791; GO:0044794; GO:0048278; GO:0048741; GO:0051259; GO:0060161; GO:0070836; GO:0002080; GO:0005622; GO:…	gga04144:417772; gga04510:417772
ENSGALG00000009577	gga-novel-672-mature	ENSGALT00000015605	157	-38.1	157	-38.1	3382971	21	2021	108	PUS7L	protein_coding	GO:0003723; GO:0009982; GO:0001522; GO:0009451
ENSGALG00000009603	gga-novel-672-mature	ENSGALT00000052207	161	-31.41	161	-31.41	3382980	21	327	199	PRLL	protein_coding	GO:0005179; GO:0010469; GO:0005576; GO:0031012
ENSGALG00000009604	gga-novel-672-mature	ENSGALT00000038779	157	-35.69	157	-35.69	3382981	21	2225	224	DBX2	protein_coding	GO:0003677; GO:0005634; GO:0006355; GO:0043565
ENSGALG00000009755	gga-novel-672-mature	ENSGALT00000015872	163	-35.99	163	-35.99	3383002	21	4073	274	LRIG3	protein_coding	GO:0016020; GO:0016021; GO:0032474
ENSGALG00000040567	gga-novel-672-mature	ENSGALT00000073363	162	-33.31	162	-33.31	3383018	21	1257	241	AVPR1A	protein_coding	GO:0016020; GO:0016021; GO:0004930; GO:0007165; GO:0007186; GO:0005886; GO:0005000; GO:0001992	gga04020:771773; gga04080:771773; gga04270:771773
ENSGALG00000009825	gga-novel-672-mature	ENSGALT00000015976	150	-36.26	150	-36.26	3383021	21	6140	193	SRGAP1	protein_coding	GO:0005622; GO:0007165; GO:0005096; GO:0043547; GO:0017048; GO:0007266; GO:0016477
ENSGALG00000009859	gga-novel-672-mature	ENSGALT00000016033	158	-32.74	158	-32.74	3383036	21	2520	164	TBC1D30	protein_coding	GO:0005096; GO:0017137; GO:0043547; GO:1902018; GO:0005829; GO:0005886; GO:0005929; GO:0036064; GO:0005622; GO:0006886; GO:0031338; GO:0090630; GO:0012505
ENSGALG00000009859	gga-novel-672-mature	ENSGALT00000065097	158	-32.74	158	-32.74	3383037	21	2577	164	TBC1D30	protein_coding	GO:0005096; GO:0017137; GO:0043547; GO:1902018; GO:0005829; GO:0005886; GO:0005929; GO:0036064; GO:0005622; GO:0006886; GO:0031338; GO:0090630; GO:0012505
ENSGALG00000009885	gga-novel-672-mature	ENSGALT00000060782	154	-36.12	154	-36.12	3383050	21	1680	158	HELB	protein_coding	GO:0004003; GO:0006269; GO:0032508; GO:0006261; GO:0005737; GO:0003723; GO:0004004; GO:0017116; GO:0043141; GO:0006260; GO:0006396; GO:0006974; GO:1903775; GO:2000042; GO:0005634; GO:0005658; GO:0005662; GO:0035861
ENSGALG00000009885	gga-novel-672-mature	ENSGALT00000016069	154	-36.12	154	-36.12	3383051	21	3108	158	HELB	protein_coding	GO:0004003; GO:0006269; GO:0032508; GO:0006261; GO:0005737; GO:0003723; GO:0004004; GO:0017116; GO:0043141; GO:0006260; GO:0006396; GO:0006974; GO:1903775; GO:2000042; GO:0005634; GO:0005658; GO:0005662; GO:0035861
ENSGALG00000009901	gga-novel-672-mature	ENSGALT00000016103	163	-39.93	163	-39.93	3383056	21	2402	1	DYRK2	protein_coding	GO:0000166; GO:0005524; GO:0016301; GO:0016740; GO:0016310; GO:0004672; GO:0004674; GO:0006468; GO:0005634; GO:0004713; GO:0005737; GO:0000287; GO:0018108; GO:0006915; GO:0030145; GO:0004712; GO:0006974; GO:0007224; GO:0042771; GO:0045725; GO:0070885; GO:0000151; GO:0005654; GO:0005829; GO:1990904
ENSGALG00000009940	gga-novel-672-mature	ENSGALT00000016160	155	-34.55	155	-34.55	3383067	21	3144	56	SLC35E3	protein_coding	GO:0016020; GO:0016021
ENSGALG00000045785	gga-novel-672-mature	ENSGALT00000087006	154	-36.41	154	-36.41	3383068	21	468	86		protein_coding
ENSGALG00000010204	gga-novel-672-mature	ENSGALT00000048870	167	-36.58	167	-36.58	3383112	21	1904	12	KCNC2	protein_coding	GO:0016020; GO:0016021; GO:0055085; GO:0005216; GO:0005244; GO:0006811; GO:0034765; GO:0005249; GO:0005267; GO:0006813; GO:0071805; GO:0008076; GO:0051260
ENSGALG00000010204	gga-novel-672-mature	ENSGALT00000016589	167	-36.58	167	-36.58	3383113	21	1889	12	KCNC2	protein_coding	GO:0016020; GO:0016021; GO:0055085; GO:0005216; GO:0005244; GO:0006811; GO:0034765; GO:0005249; GO:0005267; GO:0006813; GO:0071805; GO:0008076; GO:0051260
ENSGALG00000033769	gga-novel-672-mature	ENSGALT00000066998	159	-36.69	159	-36.69	3383125	21	1749	365	BBS10	protein_coding	GO:0000166; GO:0005524; GO:0001103; GO:0001895; GO:0043254; GO:0045494; GO:0051131; GO:1905515
ENSGALG00000010246	gga-novel-672-mature	ENSGALT00000016660	166	-39.73	166	-39.73	3383126	21	6616	6386	OSBPL8	protein_coding	GO:0016020; GO:0016021; GO:0006869; GO:0001786; GO:0005548; GO:0015485; GO:0070273; GO:0010891; GO:0015914; GO:0030336; GO:0032148; GO:0045444; GO:0046628; GO:0051897; GO:0090204; GO:2001275; GO:0031965
ENSGALG00000010958	gga-novel-672-mature	ENSGALT00000072352	152	-30.28	152	-30.28	3383154	21	5187	3609	PPFIA2	protein_coding	GO:0045202
ENSGALG00000010958	gga-novel-672-mature	ENSGALT00000054646	152	-30.28	152	-30.28	3383155	21	5345	3674	PPFIA2	protein_coding	GO:0045202
ENSGALG00000010958	gga-novel-672-mature	ENSGALT00000072987	152	-30.28	152	-30.28	3383156	21	5252	3674	PPFIA2	protein_coding	GO:0045202
ENSGALG00000010958	gga-novel-672-mature	ENSGALT00000017834	152	-30.28	152	-30.28	3383157	21	3801	3587	PPFIA2	protein_coding	GO:0045202
ENSGALG00000011309	gga-novel-672-mature	ENSGALT00000018451	163	-40.12	163	-40.12	3383224	21	4473	339	PLXNC1	protein_coding	GO:0016020; GO:0016021; GO:0007165; GO:0017154; GO:0071526; GO:0008360; GO:0043087; GO:0007162; GO:0050772
ENSGALG00000033709	gga-novel-672-mature	ENSGALT00000065184	150	-35.66	150	-35.66	3383242	21	2423	94	LTA4H	protein_coding	GO:0046872; GO:0005737; GO:0008270; GO:0006508; GO:0016787; GO:0008233; GO:0008237; GO:0004463; GO:0019370; GO:0004177; GO:0004301; GO:0070006; GO:0043171; GO:0044267; GO:0005634; GO:0005654; GO:0005829	gga00590:417918
ENSGALG00000033709	gga-novel-672-mature	ENSGALT00000073882	150	-35.66	150	-35.66	3383244	21	2043	94	LTA4H	protein_coding	GO:0046872; GO:0005737; GO:0008270; GO:0006508; GO:0016787; GO:0008233; GO:0008237; GO:0004463; GO:0019370; GO:0004177; GO:0004301; GO:0070006; GO:0043171; GO:0044267; GO:0005634; GO:0005654; GO:0005829	gga00590:417918
ENSGALG00000033709	gga-novel-672-mature	ENSGALT00000064633	150	-35.66	150	-35.66	3383245	21	1755	94	LTA4H	protein_coding	GO:0046872; GO:0005737; GO:0008270; GO:0006508; GO:0016787; GO:0008233; GO:0008237; GO:0004463; GO:0019370; GO:0004177; GO:0004301; GO:0070006; GO:0043171; GO:0044267; GO:0005634; GO:0005654; GO:0005829	gga00590:417918
ENSGALG00000033709	gga-novel-672-mature	ENSGALT00000050264	150	-35.66	150	-35.66	3383246	21	6430	94	LTA4H	protein_coding	GO:0046872; GO:0005737; GO:0008270; GO:0006508; GO:0016787; GO:0008233; GO:0008237; GO:0004463; GO:0019370; GO:0004177; GO:0004301; GO:0070006; GO:0043171; GO:0044267; GO:0005634; GO:0005654; GO:0005829	gga00590:417918
ENSGALG00000011854	gga-novel-672-mature	ENSGALT00000019339	158	-38.3	158	-38.3	3383371	21	4674	445	UBN2	protein_coding	GO:0005634; GO:0005654
ENSGALG00000011866	gga-novel-672-mature	ENSGALT00000089216	161	-32.65	161	-32.65	3383379	21	1283	1	RRP7A	protein_coding	GO:0003676; GO:0006364; GO:0000028; GO:0005737; GO:0032545; GO:0034456	gga03008:417975
ENSGALG00000023193	gga-novel-672-mature	ENSGALT00000038008	162	-36.8	162	-36.8	3383383	21	1763	430	SOCS1L	protein_coding	GO:0005737; GO:0019221; GO:0004860; GO:0006469; GO:0046426; GO:0046627; GO:0060334
ENSGALG00000023193	gga-novel-672-mature	ENSGALT00000090264	162	-36.8	162	-36.8	3383384	21	1602	262	SOCS1L	protein_coding	GO:0005737; GO:0019221; GO:0004860; GO:0006469; GO:0046426; GO:0046627; GO:0060334
ENSGALG00000038599	gga-novel-672-mature	ENSGALT00000070773	166	-42.91	166	-42.91	3383409	21	993	21	PMM1	protein_coding	GO:0005737; GO:0016853; GO:0004615; GO:0009298; GO:0006013; GO:1990830; GO:0043025	gga00051:417989; gga00520:417989
ENSGALG00000011957	gga-novel-672-mature	ENSGALT00000019502	175	-48.35	175	-48.35	3383419	21	3972	114	TOB2	protein_coding	GO:1903507; GO:0008285; GO:0005737; GO:0005634; GO:0003714; GO:0010468; GO:0042809; GO:0023052; GO:0045671; GO:0045778; GO:0005829	gga03018:417992
ENSGALG00000027665	gga-novel-672-mature	ENSGALT00000019854	163	-38.44	163	-38.44	3383454	21	954	48	SYNGR1	protein_coding	GO:0016020; GO:0016021; GO:0030672; GO:0048169; GO:0048172; GO:1990830; GO:0031594
ENSGALG00000036867	gga-novel-672-mature	ENSGALT00000047675	156	-34.26	156	-34.26	3383466	21	1395	201	CBX6	protein_coding	GO:0005634; GO:0003727; GO:0000122; GO:0000792; GO:0031519
ENSGALG00000012281	gga-novel-672-mature	ENSGALT00000020069	152	-30.48	152	-30.48	3383489	21	2391	1270	PLA2G6	protein_coding	GO:0008152; GO:0016787; GO:0006629; GO:0016042; GO:0017171; GO:0019731; GO:0032049; GO:0005615; GO:0005815; GO:0005829	gga00564:418028; gga00565:418028; gga00590:418028; gga00591:418028; gga00592:418028; gga04270:418028
ENSGALG00000012631	gga-novel-672-mature	ENSGALT00000020617	152	-32.28	152	-32.28	3383580	21	2854	14	PWP1	protein_coding	GO:0005634; GO:1990889; GO:0033140; GO:0034773; GO:1901838; GO:2000738; GO:0005730; GO:0005794
ENSGALG00000037082	gga-novel-672-mature	ENSGALT00000069263	156	-41.42	156	-41.42	3383627	21	1899	1101	ASCL1	protein_coding	GO:0003677; GO:0046983; GO:0006357; GO:0000978; GO:0000989; GO:0001078; GO:0003682; GO:0003700; GO:0043425; GO:0043565; GO:0070888; GO:0000122; GO:0001764; GO:0003358; GO:0003359; GO:0007219; GO:0007346; GO:0007389; GO:0007399; GO:0007400; GO:0007405; GO:0008593; GO:0010001; GO:0010468; GO:0014003; GO:0021527; GO:0021529; GO:0021530; GO:0021750; GO:0021779; GO:0021892; GO:0021902; GO:0021954; GO:…
ENSGALG00000012913	gga-novel-672-mature	ENSGALT00000021059	313	-67.29	161	-33.74	3383709	21	2952	185 420	PKP2	protein_coding	GO:0098609; GO:0005080; GO:0019215; GO:0032947; GO:0045294; GO:0002159; GO:0007507; GO:0045110; GO:0048496; GO:0055010; GO:0072659; GO:0086002; GO:0086005; GO:0086019; GO:0086073; GO:0086091; GO:0098911; GO:0005654; GO:0005882; GO:0005886; GO:0005911; GO:0005912; GO:0014704; GO:0030054; GO:0030057
ENSGALG00000012975	gga-novel-672-mature	ENSGALT00000021171	179	-46.13	179	-46.13	3383737	21	3147	185		protein_coding	GO:0005086; GO:0032012; GO:0030036	gga04144:418146
ENSGALG00000033887	gga-novel-672-mature	ENSGALT00000053635	159	-34.55	159	-34.55	3383765	21	3264	231	IL17RA	protein_coding	GO:0016020; GO:0016021; GO:0005102; GO:0032747; GO:0050729; GO:0050832; GO:0071621; GO:0072537; GO:1900017; GO:2000664; GO:2000667; GO:0005886	gga04060:418158
ENSGALG00000013143	gga-novel-672-mature	ENSGALT00000037438	161	-32.35	161	-32.35	3383837	21	2922	426	PDE3A	protein_coding	GO:0046872; GO:0007165; GO:0016787; GO:0008081; GO:0004114; GO:0004115; GO:0001556; GO:0006198; GO:0019933; GO:0019934; GO:0040020; GO:0042493; GO:0043116; GO:0043117; GO:0060282; GO:0071321; GO:0071560; GO:0005829; GO:0016020	gga00230:418185
ENSGALG00000046175	gga-novel-672-mature	ENSGALT00000087017	491	-116.77	174	-44.39	3383863	21	852	192 86 592		protein_coding
ENSGALG00000045225	gga-novel-672-mature	ENSGALT00000090250	306	-69.29	154	-34.77	3383904	21	1233	984 811		protein_coding
ENSGALG00000014159	gga-novel-672-mature	ENSGALT00000022902	161	-34.38	161	-34.38	3383916	21	3439	37	PACSIN2	protein_coding	GO:0030036; GO:0097320; GO:0070836; GO:0008092; GO:0008289; GO:0042802; GO:0070300; GO:0036010; GO:0045806; GO:0048858; GO:0072584; GO:0005737; GO:0005829; GO:0005886; GO:0005901; GO:0005911; GO:0016607; GO:0019898; GO:0043231; GO:0055038
ENSGALG00000014159	gga-novel-672-mature	ENSGALT00000030521	161	-34.38	161	-34.38	3383917	21	2954	15	PACSIN2	protein_coding	GO:0030036; GO:0097320; GO:0070836; GO:0008092; GO:0008289; GO:0042802; GO:0070300; GO:0036010; GO:0045806; GO:0048858; GO:0072584; GO:0005737; GO:0005829; GO:0005886; GO:0005901; GO:0005911; GO:0016607; GO:0019898; GO:0043231; GO:0055038
ENSGALG00000014186	gga-novel-672-mature	ENSGALT00000049928	162	-40.74	162	-40.74	3383929	21	826	37	MPPED1	protein_coding	GO:0016787
ENSGALG00000043178	gga-novel-679-mature	ENSGALT00000080345	150	-30.14	150	-30.14	3402821	18	9263	4061		protein_coding	GO:0043087; GO:0019208
ENSGALG00000043178	gga-novel-679-mature	ENSGALT00000049401	150	-30.14	150	-30.14	3402822	18	5844	4163		protein_coding	GO:0043087; GO:0019208
ENSGALG00000043178	gga-novel-679-mature	ENSGALT00000064156	150	-30.14	150	-30.14	3402823	18	5649	3968		protein_coding	GO:0043087; GO:0019208
ENSGALG00000043178	gga-novel-679-mature	ENSGALT00000066854	150	-30.14	150	-30.14	3402824	18	5820	4139		protein_coding	GO:0043087; GO:0019208
ENSGALG00000041528	gga-novel-679-mature	ENSGALT00000080406	154	-31.96	154	-31.96	3402827	18	2611	176	LMF2	protein_coding	GO:0016020; GO:0016021; GO:0005783; GO:0005789
ENSGALG00000030324	gga-novel-679-mature	ENSGALT00000068608	158	-30.29	158	-30.29	3402967	18	3561	321	KIAA1324L	protein_coding	GO:0016020; GO:0016021
ENSGALG00000008328	gga-novel-679-mature	ENSGALT00000047843	154	-32.73	154	-32.73	3402995	18	2532	346	RSBN1L	protein_coding	GO:0005634
ENSGALG00000008009	gga-novel-679-mature	ENSGALT00000013000	156	-32.11	156	-32.11	3403042	18	1945	207	BCAP29	protein_coding	GO:0016020; GO:0016021; GO:0006886; GO:0005783; GO:0005789; GO:0006888; GO:0070973
ENSGALG00000007183	gga-novel-679-mature	ENSGALT00000058658	155	-33.12	155	-33.12	3403055	18	1730	75	ERGIC2	protein_coding	GO:0006890; GO:0005634; GO:0005730; GO:0005737; GO:0043231
ENSGALG00000019397	gga-novel-679-mature	ENSGALT00000030740	151	-30.38	151	-30.38	3403087	18	4403	243	CERK	protein_coding	GO:0008152; GO:0016310; GO:0016301; GO:0003951; GO:0046834; GO:0000287; GO:0001729; GO:0006672; GO:0016021	gga00600:425523
ENSGALG00000029379	gga-novel-679-mature	ENSGALT00000048667	162	-33	162	-33	3403095	18	3741	294	BRD1	protein_coding	GO:0046872; GO:0042393; GO:0043966; GO:0005634; GO:0016607; GO:0070776
ENSGALG00000029379	gga-novel-679-mature	ENSGALT00000056505	162	-33	162	-33	3403096	18	3522	294	BRD1	protein_coding	GO:0046872; GO:0042393; GO:0043966; GO:0005634; GO:0016607; GO:0070776
ENSGALG00000023576	gga-novel-679-mature	ENSGALT00000039200	172	-42.63	172	-42.63	3403105	18	1965	327	PIM3	protein_coding	GO:0000166; GO:0005524; GO:0004672; GO:0004674; GO:0006468; GO:0043066; GO:0005737; GO:0007346; GO:0046777; GO:0061179; GO:0005829
ENSGALG00000028069	gga-novel-679-mature	ENSGALT00000043022	321	-72.37	164	-36.26	3403159	18	1083	286 271	WNT16	protein_coding	GO:0005576; GO:0005102; GO:0007275; GO:0016055; GO:0010628; GO:0014068; GO:0030216; GO:0043616; GO:0046330; GO:0046849; GO:0060317; GO:0060548; GO:0090399; GO:0090403; GO:0005615; GO:0005737; GO:0005109; GO:0030182; GO:0045165	gga04310:427856; gga04150:427856; gga04916:427856
ENSGALG00000028069	gga-novel-679-mature	ENSGALT00000058460	639	-142.56	164	-36.49	3403160	18	1524	727 147 712 273	WNT16	protein_coding	GO:0005576; GO:0005102; GO:0007275; GO:0016055; GO:0010628; GO:0014068; GO:0030216; GO:0043616; GO:0046330; GO:0046849; GO:0060317; GO:0060548; GO:0090399; GO:0090403; GO:0005615; GO:0005737; GO:0005109; GO:0030182; GO:0045165	gga04310:427856; gga04150:427856; gga04916:427856
ENSGALG00000036883	gga-novel-679-mature	ENSGALT00000051026	155	-34.71	155	-34.71	3403187	18	6413	31	MET	protein_coding	GO:0000166; GO:0005524; GO:0016301; GO:0016740; GO:0016310; GO:0016020; GO:0016021; GO:0004672; GO:0006468; GO:0004713; GO:0018108; GO:0004714; GO:0007169; GO:0019903; GO:0042802; GO:0001886; GO:0031116; GO:0035024; GO:0045944; GO:0048754; GO:0050918; GO:0051497; GO:0061436; GO:0070495; GO:0071526; GO:1901299; GO:1905098; GO:2001028; GO:0009925	gga04010:396134; gga04510:396134; gga04520:396134
ENSGALG00000009815	gga-novel-679-mature	ENSGALT00000015961	164	-41.46	164	-41.46	3403291	18	2135	109	TMEM5	protein_coding	GO:0120053; GO:0035269; GO:0005654; GO:0005794	gga00515:417820
ENSGALG00000009815	gga-novel-679-mature	ENSGALT00000090366	164	-41.46	164	-41.46	3403292	18	1024	2	TMEM5	protein_coding	GO:0120053; GO:0035269; GO:0005654; GO:0005794	gga00515:417820
ENSGALG00000019358	gga-novel-679-mature	ENSGALT00000038638	163	-31.1	163	-31.1	3403317	18	704	164	LLPH	protein_coding	GO:0005634; GO:0005730; GO:0005694; GO:0001099; GO:0060999; GO:0097484
ENSGALG00000019358	gga-novel-679-mature	ENSGALT00000090254	163	-31.1	163	-31.1	3403318	18	507	245	LLPH	protein_coding	GO:0005634; GO:0005730; GO:0005694; GO:0001099; GO:0060999; GO:0097484
ENSGALG00000019358	gga-novel-679-mature	ENSGALT00000057146	163	-31.1	163	-31.1	3403319	18	481	221	LLPH	protein_coding	GO:0005634; GO:0005730; GO:0005694; GO:0001099; GO:0060999; GO:0097484
ENSGALG00000009879	gga-novel-679-mature	ENSGALT00000016059	158	-35.6	158	-35.6	3403321	18	2000	90		protein_coding	GO:0016020; GO:0016021
ENSGALG00000009963	gga-novel-679-mature	ENSGALT00000016196	156	-30.5	156	-30.5	3403349	18	584	478	LYZ	protein_coding	GO:0005615; GO:0005576; GO:0016787; GO:0003824; GO:0008152; GO:0016798; GO:0042742; GO:0003796; GO:0042802; GO:0019835; GO:0031640; GO:0050830; GO:0050829; GO:0005515; GO:0005783; GO:0016231; GO:0016998; GO:0051672; GO:0005737
ENSGALG00000029135	gga-novel-679-mature	ENSGALT00000044371	156	-30.5	156	-30.5	3403350	18	1337	315	YEATS4	protein_coding	GO:0005634; GO:0006355; GO:0035267; GO:0000812; GO:0008022; GO:0043967; GO:0043968; GO:0005654; GO:0031965
ENSGALG00000033769	gga-novel-679-mature	ENSGALT00000066998	157	-31.01	157	-31.01	3403397	18	1749	516	BBS10	protein_coding	GO:0000166; GO:0005524; GO:0001103; GO:0001895; GO:0043254; GO:0045494; GO:0051131; GO:1905515
ENSGALG00000010320	gga-novel-679-mature	ENSGALT00000016802	302	-65.71	152	-34.47	3403408	18	1014	173 308	PAWR	protein_coding	GO:0006915; GO:0005737; GO:0043065; GO:0019899; GO:0043522; GO:0000122; GO:0010628; GO:0010629; GO:0030889; GO:0042094; GO:0042130; GO:0042986; GO:0048147; GO:0050860; GO:0097190; GO:1901300; GO:2000774; GO:0000790; GO:0005634; GO:0005884
ENSGALG00000011207	gga-novel-679-mature	ENSGALT00000038357	154	-31.32	154	-31.32	3403459	18	2506	398	DUSP6	protein_coding	GO:0008138; GO:0016791; GO:0006470; GO:0016311; GO:0016787; GO:0004725; GO:0004721; GO:0017017; GO:0000188; GO:0001933; GO:0035335; GO:0043065; GO:0051409; GO:0060420; GO:0070373; GO:0005737	gga04010:374272
ENSGALG00000011276	gga-novel-679-mature	ENSGALT00000018400	152	-35.42	152	-35.42	3403485	18	1622	159	BTG1	protein_coding	GO:0005634; GO:0005737; GO:0008285; GO:0019899; GO:0045766; GO:0045603; GO:0045663; GO:2000271	gga03018:396295
ENSGALG00000011295	gga-novel-679-mature	ENSGALT00000038327	153	-31.22	153	-31.22	3403494	18	1493	58	SOCS2	protein_coding	GO:0035556; GO:0005737; GO:0001558; GO:0016567; GO:0046426; GO:0005131; GO:0005159; GO:0008269; GO:0032355; GO:0032870; GO:0040014; GO:0040015; GO:0045666; GO:0060396
ENSGALG00000011504	gga-novel-679-mature	ENSGALT00000038256	159	-40.18	159	-40.18	3403525	18	3011	234	TMPO	protein_coding	GO:0016020; GO:0016021; GO:0003677
ENSGALG00000011504	gga-novel-679-mature	ENSGALT00000088107	159	-40.18	159	-40.18	3403526	18	695	231	TMPO	protein_coding	GO:0016020; GO:0016021; GO:0003677
ENSGALG00000011682	gga-novel-679-mature	ENSGALT00000038170	164	-36.85	164	-36.85	3403559	18	2485	95	CNOT4	protein_coding	GO:0046872; GO:0003676; GO:0003723; GO:0004842; GO:0000288; GO:0006511; GO:0045652; GO:0051865; GO:0030014	gga03018:417936
ENSGALG00000043062	gga-novel-679-mature	ENSGALT00000064088	156	-33.97	156	-33.97	3403583	18	411	372		protein_coding	GO:0003677; GO:0005634; GO:0046982; GO:0000786; GO:0005694; GO:0006334; GO:0031492
ENSGALG00000040303	gga-novel-679-mature	ENSGALT00000052021	156	-33.97	156	-33.97	3403584	18	411	372		protein_coding	GO:0003677; GO:0005634; GO:0046982; GO:0000786; GO:0005694; GO:0006334; GO:0031492
ENSGALG00000038969	gga-novel-679-mature	ENSGALT00000058115	156	-33.97	156	-33.97	3403590	18	499	408	HIST2H3L	protein_coding	GO:0003677; GO:0005634; GO:0046982; GO:0000786; GO:0005694; GO:0006334; GO:0031492
ENSGALG00000035244	gga-novel-679-mature	ENSGALT00000056622	156	-33.97	156	-33.97	3403601	18	1201	421		protein_coding	GO:0003677; GO:0005634; GO:0046982; GO:0000786; GO:0005694; GO:0006334; GO:0003682; GO:0031492; GO:0000122; GO:0000785
ENSGALG00000037930	gga-novel-679-mature	ENSGALT00000058129	156	-33.97	156	-33.97	3403602	18	411	372		protein_coding	GO:0003677; GO:0005634; GO:0046982; GO:0000786; GO:0005694; GO:0006334; GO:0031492
ENSGALG00000039351	gga-novel-679-mature	ENSGALT00000048324	159	-40.06	159	-40.06	3403607	18	771	581		protein_coding
ENSGALG00000030424	gga-novel-679-mature	ENSGALT00000054819	156	-33.97	156	-33.97	3403609	18	599	414	HIST2H3C	protein_coding	GO:0003677; GO:0005634; GO:0046982; GO:0000786; GO:0005694; GO:0006334; GO:0003682; GO:0031492; GO:0000122; GO:0000785
ENSGALG00000027064	gga-novel-679-mature	ENSGALT00000042655	156	-33.97	156	-33.97	3403621	18	823	409	HIST1H3H	protein_coding	GO:0003677; GO:0005634; GO:0046982; GO:0000786; GO:0005694; GO:0006334; GO:0031492
ENSGALG00000040004	gga-novel-679-mature	ENSGALT00000052453	156	-33.97	156	-33.97	3403622	18	527	419		protein_coding	GO:0003677; GO:0005634; GO:0046982; GO:0000786; GO:0005694; GO:0006334; GO:0031492
ENSGALG00000027594	gga-novel-679-mature	ENSGALT00000042841	156	-33.02	156	-33.02	3403623	18	381	13	HIST1H2B5	protein_coding	GO:0003677; GO:0005634; GO:0046982; GO:0000786; GO:0005694; GO:0042742; GO:0006334
ENSGALG00000041687	gga-novel-679-mature	ENSGALT00000079882	155	-36.48	155	-36.48	3403674	18	4159	1056	SREBF2	protein_coding	GO:0046983; GO:0000978; GO:0001078; GO:0003677; GO:0003700; GO:0008022; GO:0044212; GO:0070888; GO:0000122; GO:0006355; GO:0009267; GO:0010886; GO:0042632; GO:0045944; GO:0071404; GO:0072368; GO:0090370; GO:0005634; GO:0005654; GO:0005737; GO:0005739; GO:0005783; GO:0016020; GO:0032937; GO:0043231
ENSGALG00000011966	gga-novel-679-mature	ENSGALT00000019518	155	-31.86	155	-31.86	3403696	18	2633	1856	RANGAP1	protein_coding	GO:0007165; GO:0005096; GO:0003723; GO:0008536; GO:0046826; GO:0090630; GO:0000776; GO:0005635; GO:0005737; GO:0005829; GO:0016235; GO:0031965; GO:0043231; GO:0048471	gga03013:417997
ENSGALG00000012178	gga-novel-679-mature	ENSGALT00000019885	155	-30.84	155	-30.84	3403736	18	1098	177	PDGFB	protein_coding	GO:0016020; GO:0010469; GO:0008083; GO:0005622; GO:0050918; GO:0005615; GO:0070374; GO:0030335; GO:0008284; GO:0005161; GO:0005518; GO:0016176; GO:0042056; GO:0042802; GO:0042803; GO:0046982; GO:0048407; GO:0001938; GO:0002548; GO:0006468; GO:0007596; GO:0009611; GO:0010512; GO:0010544; GO:0010628; GO:0010629; GO:0014068; GO:0014911; GO:0018105; GO:0018108; GO:0031954; GO:0032091; GO:0032147; GO:…	gga04010:374128; gga04510:374128; gga04540:374128; gga04810:374128
ENSGALG00000041604	gga-novel-679-mature	ENSGALT00000082890	159	-38.02	159	-38.02	3403739	18	867	14	NPTXR	protein_coding
ENSGALG00000019312	gga-novel-679-mature	ENSGALT00000030591	156	-37.8	156	-37.8	3403777	18	720	407		protein_coding	GO:0005576; GO:0007275; GO:0030154; GO:0030514; GO:0045596; GO:0051216
ENSGALG00000012697	gga-novel-679-mature	ENSGALT00000020732	172	-43.42	172	-43.42	3403875	18	3879	4	SLC41A2	protein_coding	GO:0016020; GO:0016021; GO:0008324; GO:0006812; GO:0098655; GO:0072509; GO:0070838
ENSGALG00000030933	gga-novel-679-mature	ENSGALT00000068252	155	-31.2	155	-31.2	3403892	18	1037	22	C1H12ORF73	protein_coding
ENSGALG00000046187	gga-novel-679-mature	ENSGALT00000087175	151	-33.48	151	-33.48	3403925	18	2091	223	PARP12	protein_coding	GO:0046872; GO:0003950
ENSGALG00000012792	gga-novel-679-mature	ENSGALT00000020873	150	-31.76	150	-31.76	3403927	18	3621	2399	HIPK2	protein_coding	GO:0004672; GO:0005524; GO:0006468; GO:0008284; GO:0005737; GO:0000122; GO:0003714; GO:0001102; GO:0003713; GO:0004674; GO:0046332; GO:0046790; GO:0001934; GO:0006978; GO:0007179; GO:0007224; GO:0007628; GO:0008344; GO:0009952; GO:0010842; GO:0018105; GO:0018107; GO:0030182; GO:0030511; GO:0030514; GO:0032092; GO:0042771; GO:0043388; GO:0043524; GO:0045766; GO:0045893; GO:0045944; GO:0046330; GO:…	gga04218:374138
ENSGALG00000041619	gga-novel-679-mature	ENSGALT00000059596	494	-106.76	172	-40.81	3403976	18	3821	201 288 223	MTPN	protein_coding	GO:0005634; GO:0005737; GO:0005829; GO:0030424; GO:0048471; GO:0005575; GO:0008361; GO:0010557; GO:0010613; GO:0030307; GO:0051092; GO:0051247; GO:2000812; GO:0008290
ENSGALG00000027408	gga-novel-679-mature	ENSGALT00000045832	155	-32.79	155	-32.79	3404039	18	714	412	TMEM121B	protein_coding	GO:0016020; GO:0016021
ENSGALG00000013026	gga-novel-679-mature	ENSGALT00000021270	161	-37.72	161	-37.72	3404040	18	1248	61	HDHD5	protein_coding	GO:0005739; GO:0046474
ENSGALG00000013034	gga-novel-679-mature	ENSGALT00000021278	155	-30.55	155	-30.55	3404043	18	4454	2756	CECR2	protein_coding	GO:0043044; GO:0021915; GO:0090537; GO:0001842; GO:0001843; GO:0007338; GO:0060122; GO:0090102; GO:0005719; GO:0031010
ENSGALG00000013034	gga-novel-679-mature	ENSGALT00000070397	155	-30.55	155	-30.55	3404044	18	4569	2727	CECR2	protein_coding	GO:0043044; GO:0021915; GO:0090537; GO:0001842; GO:0001843; GO:0007338; GO:0060122; GO:0090102; GO:0005719; GO:0031010
ENSGALG00000013036	gga-novel-679-mature	ENSGALT00000021281	160	-32.65	160	-32.65	3404045	18	1327	66	ATP6V1E1	protein_coding	GO:0015991; GO:0046961; GO:0033178	gga00190:418162; gga04150:418162; gga04145:418162
ENSGALG00000013036	gga-novel-679-mature	ENSGALT00000087011	160	-32.65	160	-32.65	3404048	18	1312	56	ATP6V1E1	protein_coding	GO:0015991; GO:0046961; GO:0033178	gga00190:418162; gga04150:418162; gga04145:418162
ENSGALG00000013098	gga-novel-679-mature	ENSGALT00000021384	160	-31.9	160	-31.9	3404099	18	1053	42	MGST1	protein_coding	GO:0016020; GO:0016021; GO:0098869; GO:0004364; GO:0004602; GO:0055114; GO:0071449; GO:0005739	gga00480:418178; gga00980:418178; gga00982:418178; gga00983:418178
ENSGALG00000013205	gga-novel-679-mature	ENSGALT00000087576	158	-34.42	158	-34.42	3404132	18	1366	49	ETNK1	protein_coding	GO:0016310; GO:0004305; GO:0006646; GO:0005654; GO:0005829; GO:0005886	gga00564:418196
ENSGALG00000013205	gga-novel-679-mature	ENSGALT00000021571	158	-34.42	158	-34.42	3404133	18	1423	52	ETNK1	protein_coding	GO:0016310; GO:0004305; GO:0006646; GO:0005654; GO:0005829; GO:0005886	gga00564:418196
ENSGALG00000014096	gga-novel-679-mature	ENSGALT00000022820	160	-31.53	160	-31.53	3404175	18	3244	85	ARNTL2	protein_coding	GO:0005634; GO:0005737; GO:0046983; GO:0006351; GO:0006355; GO:0003700; GO:0005667; GO:0000982; GO:0070888; GO:0006357; GO:0007623; GO:0042753; GO:0045893; GO:0045944; GO:0005730
ENSGALG00000045225	gga-novel-679-mature	ENSGALT00000090250	328	-69.99	172	-36.81	3404176	18	1233	943 841		protein_coding
ENSGALG00000014194	gga-novel-679-mature	ENSGALT00000022959	151	-35	151	-35	3404205	18	1979	63	SAMM50	protein_coding	GO:0019867; GO:0033108; GO:0042407; GO:0045040; GO:0001401; GO:0005739; GO:0005741; GO:0016021
ENSGALG00000014194	gga-novel-679-mature	ENSGALT00000048081	151	-35	151	-35	3404206	18	1703	26	SAMM50	protein_coding	GO:0019867; GO:0033108; GO:0042407; GO:0045040; GO:0001401; GO:0005739; GO:0005741; GO:0016021
ENSGALG00000014194	gga-novel-679-mature	ENSGALT00000085921	151	-35	151	-35	3404207	18	1935	26	SAMM50	protein_coding	GO:0019867; GO:0033108; GO:0042407; GO:0045040; GO:0001401; GO:0005739; GO:0005741; GO:0016021
ENSGALG00000031503	gga-novel-679-mature	ENSGALT00000050156	159	-36.43	159	-36.43	3404245	18	5232	303	LRP6	protein_coding	GO:0016020; GO:0016021; GO:0006898; GO:0007275; GO:0005886; GO:0016055; GO:0042813; GO:0060070; GO:0017147; GO:0005041; GO:0005102; GO:0005109; GO:0019210; GO:0019534; GO:0042802; GO:0042803; GO:0071936; GO:0001933; GO:0006469; GO:0014029; GO:0014033; GO:0034392; GO:0044332; GO:0045787; GO:0045893; GO:0045944; GO:0051091; GO:0060828; GO:0071397; GO:0071901; GO:0072659; GO:0090263; GO:1901998; GO:…	gga04310:419097; gga04150:419097
ENSGALG00000034366	gga-novel-719-mature	ENSGALT00000059027	167	-32.83	167	-32.83	3518653	23	3194	1482	ACR	protein_coding	GO:0006508; GO:0016787; GO:0008233; GO:0004252; GO:0008236; GO:0001669; GO:0005537; GO:0007190; GO:0007338; GO:0007339; GO:0007340; GO:0007341; GO:0032991
ENSGALG00000038520	gga-novel-719-mature	ENSGALT00000050083	168	-33.29	168	-33.29	3518675	23	2632	71	STRIP2	protein_coding	GO:0007010; GO:0008360; GO:0016477; GO:0005737; GO:0005829
ENSGALG00000038520	gga-novel-719-mature	ENSGALT00000075870	168	-33.29	168	-33.29	3518676	23	2722	71	STRIP2	protein_coding	GO:0007010; GO:0008360; GO:0016477; GO:0005737; GO:0005829
ENSGALG00000009104	gga-novel-719-mature	ENSGALT00000014827	160	-30.04	160	-30.04	3519009	23	8865	63	ANKRD26	protein_coding
ENSGALG00000012291	gga-novel-719-mature	ENSGALT00000020084	161	-34.13	161	-34.13	3519608	23	515	367	POLR2F	protein_coding	GO:0003677; GO:0005634; GO:0006366; GO:0006351; GO:0003899; GO:0005665; GO:0006360; GO:0001056; GO:0006383; GO:0005666; GO:0001054; GO:0001055; GO:0005736	gga00230:395486; gga00240:395486; gga03020:395486; gga04623:395486
ENSGALG00000012542	gga-novel-719-mature	ENSGALT00000020485	166	-32.74	166	-32.74	3519667	23	2244	165	RASD2	protein_coding	GO:0000166; GO:0016020; GO:0007165; GO:0005525; GO:0003924; GO:0031681; GO:0001963; GO:0007626
ENSGALG00000012655	gga-novel-719-mature	ENSGALT00000020649	173	-33.12	173	-33.12	3519703	23	3857	2723	POLR3B	protein_coding	GO:0016740; GO:0003677; GO:0016779; GO:0006351; GO:0003899; GO:0032549; GO:0001056; GO:0006383; GO:0032728; GO:0045089; GO:0005666	gga00230:418071; gga00240:418071; gga03020:418071; gga04623:418071
ENSGALG00000012998	gga-novel-719-mature	ENSGALT00000021228	165	-30.26	165	-30.26	3519866	23	1107	950	WNT5B	protein_coding	GO:0005576; GO:0005102; GO:0007275; GO:0016055; GO:0005615; GO:0005109; GO:0030182; GO:0045165; GO:0002062; GO:0030335; GO:0045600; GO:0090090; GO:0009986; GO:0031012	gga04310:418154; gga04150:418154; gga04916:418154
ENSGALG00000013123	gga-novel-719-mature	ENSGALT00000021418	164	-35.16	164	-35.16	3519945	23	2138	19	PLCZ1	protein_coding	GO:0005634; GO:0035556; GO:0007165; GO:0007275; GO:0005737; GO:0005829; GO:0016787; GO:0006629; GO:0016042; GO:0008081; GO:0006816; GO:0004435; GO:0004629; GO:0007343; GO:0048471; GO:0007338; GO:0005546; GO:0010314; GO:0032266; GO:0007204; GO:0060470; GO:0005654; GO:0005730; GO:0045120; GO:0061827	gga00562:418182; gga04020:418182; gga04070:418182; gga04114:418182
ENSGALG00000038467	gga-novel-730-mature	ENSGALT00000066608	161	-33.01	161	-33.01	3550814	23	5100	54	SELENOO	protein_coding	GO:0005739
ENSGALG00000041687	gga-novel-730-mature	ENSGALT00000079882	158	-34.87	158	-34.87	3551370	23	4159	2474	SREBF2	protein_coding	GO:0046983; GO:0000978; GO:0001078; GO:0003677; GO:0003700; GO:0008022; GO:0044212; GO:0070888; GO:0000122; GO:0006355; GO:0009267; GO:0010886; GO:0042632; GO:0045944; GO:0071404; GO:0072368; GO:0090370; GO:0005634; GO:0005654; GO:0005737; GO:0005739; GO:0005783; GO:0016020; GO:0032937; GO:0043231
ENSGALG00000012863	gga-novel-730-mature	ENSGALT00000020977	152	-30.04	152	-30.04	3551650	23	1881	48	ADCK2	protein_coding
ENSGALG00000012890	gga-novel-730-mature	ENSGALT00000021020	160	-33.11	160	-33.11	3551669	23	3144	202	DGKI	protein_coding	GO:0000166; GO:0005524; GO:0016301; GO:0016740; GO:0016310; GO:0035556; GO:0008152; GO:0007165; GO:0098793; GO:0003951; GO:0004143; GO:0007205; GO:0034260; GO:0005095; GO:0017016; GO:0007269; GO:0043087; GO:0046579; GO:0046834; GO:0046959; GO:0051966; GO:0060079; GO:1900452; GO:0005634; GO:0005654; GO:0005737; GO:0032045; GO:0032991; GO:0043197; GO:0045202; GO:0048471	gga00561:418124; gga00564:418124; gga04070:418124
ENSGALG00000035824	gga-novel-743-mature	ENSGALT00000048685	155	-31.53	155	-31.53	3588158	21	3506	3472	ARSA	protein_coding	GO:0003824; GO:0008152; GO:0008484; GO:0007339; GO:0005886; GO:0016021	gga00600:426863; gga04142:426863
ENSGALG00000043178	gga-novel-743-mature	ENSGALT00000080345	624	-129.67	167	-33.74	3588165	21	9263	6562 6440 3899 7023		protein_coding	GO:0043087; GO:0019208
ENSGALG00000043178	gga-novel-743-mature	ENSGALT00000064156	152	-30.45	152	-30.45	3588167	21	5649	3806		protein_coding	GO:0043087; GO:0019208
ENSGALG00000043178	gga-novel-743-mature	ENSGALT00000066854	152	-30.45	152	-30.45	3588168	21	5820	3977		protein_coding	GO:0043087; GO:0019208
ENSGALG00000044050	gga-novel-743-mature	ENSGALT00000086997	1630	-368.7	163	-36.87	3588169	21	972	184 219 254 289 324 359 394 429 464 499		protein_coding
ENSGALG00000045035	gga-novel-743-mature	ENSGALT00000084907	334	-68.82	167	-34.41	3588188	21	1737	1220 1542		protein_coding
ENSGALG00000006731	gga-novel-743-mature	ENSGALT00000010889	161	-31.45	161	-31.45	3588267	21	3516	2794	TAF3	protein_coding	GO:0046872; GO:0046982; GO:0005669; GO:0002039; GO:0000122; GO:0043433; GO:0051457; GO:0005634; GO:0005654; GO:0031965	gga03022:419107; gga05168:419107
ENSGALG00000037435	gga-novel-743-mature	ENSGALT00000071279	157	-33.37	157	-33.37	3588319	21	2802	2413		protein_coding	GO:0046872; GO:0045202; GO:0048786; GO:0007416
ENSGALG00000037435	gga-novel-743-mature	ENSGALT00000082888	157	-33.37	157	-33.37	3588320	21	2733	2344		protein_coding	GO:0046872; GO:0045202; GO:0048786; GO:0007416
ENSGALG00000037435	gga-novel-743-mature	ENSGALT00000057700	157	-33.37	157	-33.37	3588321	21	1239	850		protein_coding	GO:0046872; GO:0045202; GO:0048786; GO:0007416
ENSGALG00000008060	gga-novel-743-mature	ENSGALT00000013087	151	-32.04	151	-32.04	3588381	21	1248	140	PRKAR2B	protein_coding	GO:0000166; GO:0008603; GO:0030552; GO:0001932; GO:0005952; GO:0004862; GO:0019901; GO:0031625; GO:0034236; GO:0006631; GO:0007612; GO:2000480; GO:0005737; GO:0005813; GO:0005886; GO:0043197; GO:0043198; GO:0097546	gga04910:769420
ENSGALG00000008805	gga-novel-743-mature	ENSGALT00000014313	345	-78.72	175	-40.12	3588483	21	2083	1303 1277	LMOD2	protein_coding	GO:0005737; GO:0003779; GO:0005856; GO:0005523; GO:0051694; GO:0030239; GO:0006936; GO:0005865; GO:0031430; GO:0003785; GO:0030041; GO:0030838; GO:0045010; GO:0045214; GO:0005884; GO:0030016; GO:0030017
ENSGALG00000009440	gga-novel-743-mature	ENSGALT00000038899	166	-33.58	166	-33.58	3588544	21	3947	124	BMT2	protein_coding	GO:0016740; GO:0008168; GO:0032259; GO:0034198; GO:1904262; GO:0140007; GO:0005730; GO:0031167; GO:0016433; GO:1904047; GO:1990130
ENSGALG00000028849	gga-novel-743-mature	ENSGALT00000047593	178	-38.99	178	-38.99	3588604	21	6769	3610	SCAF11	protein_coding	GO:0000245; GO:0000375; GO:0008380; GO:0005634; GO:0005654; GO:0005730; GO:0016604
ENSGALG00000028849	gga-novel-743-mature	ENSGALT00000045186	178	-38.99	178	-38.99	3588605	21	4054	3511	SCAF11	protein_coding	GO:0000245; GO:0000375; GO:0008380; GO:0005634; GO:0005654; GO:0005730; GO:0016604
ENSGALG00000028849	gga-novel-743-mature	ENSGALT00000054306	178	-38.99	178	-38.99	3588606	21	3934	3610	SCAF11	protein_coding	GO:0000245; GO:0000375; GO:0008380; GO:0005634; GO:0005654; GO:0005730; GO:0016604
ENSGALG00000011992	gga-novel-743-mature	ENSGALT00000019563	166	-32.02	166	-32.02	3589043	21	7353	2550	EP300	protein_coding	GO:0016740; GO:0005634; GO:0006366; GO:0004402; GO:0016746; GO:0046872; GO:0006355; GO:0008270; GO:0003713; GO:0003712; GO:0016573; GO:0000123; GO:0000978; GO:0001085; GO:0001102; GO:0001228; GO:0002039; GO:0003677; GO:0003682; GO:0003684; GO:0004468; GO:0008013; GO:0008022; GO:0008134; GO:0016407; GO:0031490; GO:0033613; GO:0035257; GO:0050681; GO:0061920; GO:0097157; GO:0097677; GO:0140065; GO:…	gga04310:418000; gga04330:418000; gga04350:418000; gga04068:418000; gga04110:418000; gga04520:418000; gga04916:418000; gga05164:418000; gga05168:418000
ENSGALG00000011992	gga-novel-743-mature	ENSGALT00000076669	166	-32.02	166	-32.02	3589044	21	7242	2538	EP300	protein_coding	GO:0016740; GO:0005634; GO:0006366; GO:0004402; GO:0016746; GO:0046872; GO:0006355; GO:0008270; GO:0003713; GO:0003712; GO:0016573; GO:0000123; GO:0000978; GO:0001085; GO:0001102; GO:0001228; GO:0002039; GO:0003677; GO:0003682; GO:0003684; GO:0004468; GO:0008013; GO:0008022; GO:0008134; GO:0016407; GO:0031490; GO:0033613; GO:0035257; GO:0050681; GO:0061920; GO:0097157; GO:0097677; GO:0140065; GO:…	gga04310:418000; gga04330:418000; gga04350:418000; gga04068:418000; gga04110:418000; gga04520:418000; gga04916:418000; gga05164:418000; gga05168:418000
ENSGALG00000012024	gga-novel-743-mature	ENSGALT00000019622	150	-33.31	150	-33.31	3589053	21	3474	928	MKL1	protein_coding	GO:0005634; GO:0005737; GO:0003713; GO:0006357; GO:0051145; GO:0000976; GO:0003700; GO:0003779; GO:0003785; GO:0001764; GO:0010735; GO:0030036; GO:0030900; GO:0031175; GO:0043154; GO:0045893; GO:0045944; GO:2001234; GO:0005654; GO:0005829
ENSGALG00000012178	gga-novel-743-mature	ENSGALT00000019885	163	-31.6	163	-31.6	3589080	21	1098	9	PDGFB	protein_coding	GO:0016020; GO:0010469; GO:0008083; GO:0005622; GO:0050918; GO:0005615; GO:0070374; GO:0030335; GO:0008284; GO:0005161; GO:0005518; GO:0016176; GO:0042056; GO:0042802; GO:0042803; GO:0046982; GO:0048407; GO:0001938; GO:0002548; GO:0006468; GO:0007596; GO:0009611; GO:0010512; GO:0010544; GO:0010628; GO:0010629; GO:0014068; GO:0014911; GO:0018105; GO:0018108; GO:0031954; GO:0032091; GO:0032147; GO:…	gga04010:374128; gga04510:374128; gga04540:374128; gga04810:374128
ENSGALG00000036867	gga-novel-743-mature	ENSGALT00000047675	316	-63.47	160	-33.41	3589082	21	1395	180 201	CBX6	protein_coding	GO:0005634; GO:0003727; GO:0000122; GO:0000792; GO:0031519
ENSGALG00000041604	gga-novel-743-mature	ENSGALT00000082890	159	-33.75	159	-33.75	3589083	21	867	105	NPTXR	protein_coding
ENSGALG00000037360	gga-novel-743-mature	ENSGALT00000086801	327	-71.67	167	-38.25	3589095	21	1582	204 257	DDX17	protein_coding	GO:0000166; GO:0005524; GO:0003676; GO:0016787; GO:0004386
ENSGALG00000037360	gga-novel-743-mature	ENSGALT00000078721	324	-67.61	170	-36.32	3589096	21	1968	1930 1914	DDX17	protein_coding	GO:0000166; GO:0005524; GO:0003676; GO:0016787; GO:0004386
ENSGALG00000032257	gga-novel-743-mature	ENSGALT00000053457	163	-33.9	163	-33.9	3589101	21	1563	1255	CSNK1E	protein_coding	GO:0000166; GO:0005524; GO:0016301; GO:0016740; GO:0016310; GO:0004672; GO:0004674; GO:0006468; GO:0005737; GO:0016055; GO:0005634; GO:0018105; GO:0006897; GO:0008360; GO:0048511; GO:0030177; GO:0030178; GO:0032436; GO:0032922; GO:0034613; GO:0042752; GO:0090263; GO:1903827; GO:2000052; GO:1990904	gga04310:378891; gga04340:378891; gga04068:378891
ENSGALG00000032257	gga-novel-743-mature	ENSGALT00000084251	163	-33.9	163	-33.9	3589102	21	1245	1031	CSNK1E	protein_coding	GO:0000166; GO:0005524; GO:0016301; GO:0016740; GO:0016310; GO:0004672; GO:0004674; GO:0006468; GO:0005737; GO:0016055; GO:0005634; GO:0018105; GO:0006897; GO:0008360; GO:0048511; GO:0030177; GO:0030178; GO:0032436; GO:0032922; GO:0034613; GO:0042752; GO:0090263; GO:1903827; GO:2000052; GO:1990904	gga04310:378891; gga04340:378891; gga04068:378891
ENSGALG00000012419	gga-novel-743-mature	ENSGALT00000020301	161	-33.42	161	-33.42	3589130	21	1547	383		protein_coding	GO:0016020; GO:0016021; GO:0004930; GO:0007165; GO:0007186; GO:0005887; GO:0007218; GO:0007200; GO:0001604
ENSGALG00000012974	gga-novel-743-mature	ENSGALT00000030549	156	-33.38	156	-33.38	3589352	21	2064	1396	WASHC1	protein_coding	GO:0003779; GO:0071203; GO:0034314; GO:0031625; GO:0043014; GO:0043015; GO:0001556; GO:0002468; GO:0006887; GO:0007032; GO:0010507; GO:0016197; GO:0022617; GO:0030335; GO:0030833; GO:0031274; GO:0031396; GO:0034383; GO:0034394; GO:0040038; GO:0042098; GO:0042147; GO:0043553; GO:0050776; GO:0090306; GO:0099638; GO:1904109; GO:1990126; GO:2000010; GO:0000145; GO:0005768; GO:0005769; GO:0005776; GO:…	gga04144:418145
ENSGALG00000044164	gga-novel-743-mature	ENSGALT00000088487	334	-65.55	171	-33.3	3589354	21	351	167 261		protein_coding
ENSGALG00000033887	gga-novel-743-mature	ENSGALT00000053635	163	-34.99	163	-34.99	3589381	21	3264	146	IL17RA	protein_coding	GO:0016020; GO:0016021; GO:0005102; GO:0032747; GO:0050729; GO:0050832; GO:0071621; GO:0072537; GO:1900017; GO:2000664; GO:2000667; GO:0005886	gga04060:418158
ENSGALG00000036358	gga-novel-743-mature	ENSGALT00000079741	162	-34.02	162	-34.02	3589446	21	1557	346	LMO3	protein_coding	GO:0046872; GO:0035360; GO:0045600; GO:0070373; GO:2000324; GO:0005737
ENSGALG00000038520	gga-novel-770-mature	ENSGALT00000050083	162	-34.51	162	-34.51	3666371	23	2632	155	STRIP2	protein_coding	GO:0007010; GO:0008360; GO:0016477; GO:0005737; GO:0005829
ENSGALG00000038520	gga-novel-770-mature	ENSGALT00000075870	162	-34.51	162	-34.51	3666372	23	2722	155	STRIP2	protein_coding	GO:0007010; GO:0008360; GO:0016477; GO:0005737; GO:0005829
ENSGALG00000006576	gga-novel-770-mature	ENSGALT00000010624	169	-35.31	169	-35.31	3666504	23	2885	1140	GRM3	protein_coding	GO:0016020; GO:0016021; GO:0004930; GO:0007165; GO:0007186; GO:0005886; GO:0007196; GO:0005887; GO:0001641; GO:0005246; GO:0008066; GO:0007216; GO:0051966; GO:0014069; GO:0030424; GO:0042734; GO:0043005; GO:0043197; GO:0045211	gga04080:418644
ENSGALG00000009577	gga-novel-770-mature	ENSGALT00000015605	176	-44.21	176	-44.21	3666779	23	2021	183	PUS7L	protein_coding	GO:0003723; GO:0009982; GO:0001522; GO:0009451
ENSGALG00000011739	gga-novel-770-mature	ENSGALT00000019172	171	-34.79	171	-34.79	3667108	23	816	271		protein_coding
ENSGALG00000011847	gga-novel-770-mature	ENSGALT00000019330	172	-33.49	172	-33.49	3667178	23	1976	63	TTC26	protein_coding	GO:0120170; GO:0007224; GO:0007286; GO:0042073; GO:0060271; GO:1905198; GO:0005813; GO:0005929; GO:0030992; GO:0036064
ENSGALG00000035051	gga-novel-770-mature	ENSGALT00000081102	166	-32.92	166	-32.92	3667251	23	6498	6085	CACNA1I	protein_coding	GO:0016020; GO:0016021; GO:0055085; GO:0005216; GO:0005245; GO:0006811; GO:0070588; GO:0005891; GO:0008332; GO:0070509; GO:0019228; GO:0030317; GO:0030431	gga04010:427900; gga04020:427900
ENSGALG00000041823	gga-novel-770-mature	ENSGALT00000079542	169	-34.02	169	-34.02	3667302	23	1335	142	PICK1	protein_coding	GO:0005739; GO:0019904; GO:0008022; GO:0019899; GO:0006605; GO:0007205; GO:0015844; GO:0005737; GO:0005829; GO:0005886; GO:0016235; GO:0042734
ENSGALG00000012546	gga-novel-770-mature	ENSGALT00000020490	163	-33.14	163	-33.14	3667364	23	2576	2196	MCM5	protein_coding	GO:0000166; GO:0005524; GO:0003677; GO:0005634; GO:0006270; GO:0016787; GO:0006260; GO:0004386; GO:0003688; GO:0042555; GO:0005654	gga03030:418058; gga04110:418058
ENSGALG00000012546	gga-novel-770-mature	ENSGALT00000084159	163	-33.14	163	-33.14	3667365	23	841	463	MCM5	protein_coding	GO:0000166; GO:0005524; GO:0003677; GO:0005634; GO:0006270; GO:0016787; GO:0006260; GO:0004386; GO:0003688; GO:0042555; GO:0005654	gga03030:418058; gga04110:418058
ENSGALG00000012546	gga-novel-770-mature	ENSGALT00000054416	163	-33.14	163	-33.14	3667366	23	1986	1834	MCM5	protein_coding	GO:0000166; GO:0005524; GO:0003677; GO:0005634; GO:0006270; GO:0016787; GO:0006260; GO:0004386; GO:0003688; GO:0042555; GO:0005654	gga03030:418058; gga04110:418058
ENSGALG00000012658	gga-novel-770-mature	ENSGALT00000037684	153	-31.66	153	-31.66	3667400	23	4182	195	TCP11L2	protein_coding
ENSGALG00000014186	gga-novel-770-mature	ENSGALT00000054022	156	-32.73	156	-32.73	3667735	23	1592	176	MPPED1	protein_coding	GO:0016787
ENSGALG00000043178	gga-novel-800-mature	ENSGALT00000080345	307	-65.9	156	-35.16	3753237	18	9263	7015 6588		protein_coding	GO:0043087; GO:0019208
ENSGALG00000006682	gga-novel-800-mature	ENSGALT00000010805	159	-35.77	159	-35.77	3753370	18	3417	195	BEND7	protein_coding
ENSGALG00000030324	gga-novel-800-mature	ENSGALT00000068608	164	-33.04	164	-33.04	3753383	18	3561	635	KIAA1324L	protein_coding	GO:0016020; GO:0016021
ENSGALG00000008328	gga-novel-800-mature	ENSGALT00000047843	160	-35.09	160	-35.09	3753411	18	2532	344	RSBN1L	protein_coding	GO:0005634
ENSGALG00000008154	gga-novel-800-mature	ENSGALT00000013245	164	-32.37	164	-32.37	3753438	18	2157	71	SRPK2	protein_coding	GO:0004672; GO:0005524; GO:0006468; GO:0005737; GO:0005634; GO:0035556; GO:0004674; GO:0050684; GO:0000245; GO:0000287; GO:0008284; GO:0008380; GO:0045070; GO:0045071; GO:0005654; GO:0005730; GO:0005829
ENSGALG00000008154	gga-novel-800-mature	ENSGALT00000053364	164	-32.37	164	-32.37	3753439	18	2064	71	SRPK2	protein_coding	GO:0004672; GO:0005524; GO:0006468; GO:0005737; GO:0005634; GO:0035556; GO:0004674; GO:0050684; GO:0000245; GO:0000287; GO:0008284; GO:0008380; GO:0045070; GO:0045071; GO:0005654; GO:0005730; GO:0005829
ENSGALG00000008009	gga-novel-800-mature	ENSGALT00000013000	160	-34.75	160	-34.75	3753458	18	1945	204	BCAP29	protein_coding	GO:0016020; GO:0016021; GO:0006886; GO:0005783; GO:0005789; GO:0006888; GO:0070973
ENSGALG00000023576	gga-novel-800-mature	ENSGALT00000039200	154	-30.2	154	-30.2	3753521	18	1965	884	PIM3	protein_coding	GO:0000166; GO:0005524; GO:0004672; GO:0004674; GO:0006468; GO:0043066; GO:0005737; GO:0007346; GO:0046777; GO:0061179; GO:0005829
ENSGALG00000028069	gga-novel-800-mature	ENSGALT00000043022	311	-63.37	156	-33.18	3753575	18	1083	284 265	WNT16	protein_coding	GO:0005576; GO:0005102; GO:0007275; GO:0016055; GO:0010628; GO:0014068; GO:0030216; GO:0043616; GO:0046330; GO:0046849; GO:0060317; GO:0060548; GO:0090399; GO:0090403; GO:0005615; GO:0005737; GO:0005109; GO:0030182; GO:0045165	gga04310:427856; gga04150:427856; gga04916:427856
ENSGALG00000028069	gga-novel-800-mature	ENSGALT00000058460	311	-63.37	156	-33.18	3753576	18	1524	725 706	WNT16	protein_coding	GO:0005576; GO:0005102; GO:0007275; GO:0016055; GO:0010628; GO:0014068; GO:0030216; GO:0043616; GO:0046330; GO:0046849; GO:0060317; GO:0060548; GO:0090399; GO:0090403; GO:0005615; GO:0005737; GO:0005109; GO:0030182; GO:0045165	gga04310:427856; gga04150:427856; gga04916:427856
ENSGALG00000009532	gga-novel-800-mature	ENSGALT00000015515	156	-30.94	156	-30.94	3753646	18	3044	14	GXYLT1	protein_coding	GO:0016740; GO:0016757; GO:0035252; GO:0016266	gga00514:417789
ENSGALG00000009572	gga-novel-800-mature	ENSGALT00000015593	157	-31.83	157	-31.83	3753657	18	5916	518	ADAMTS20	protein_coding	GO:0046872; GO:0008270; GO:0006508; GO:0004222; GO:0008237; GO:0004175; GO:0009967; GO:0030198; GO:0043066; GO:0045636; GO:0048070; GO:0005615
ENSGALG00000009572	gga-novel-800-mature	ENSGALT00000078782	157	-31.83	157	-31.83	3753658	18	5721	323	ADAMTS20	protein_coding	GO:0046872; GO:0008270; GO:0006508; GO:0004222; GO:0008237; GO:0004175; GO:0009967; GO:0030198; GO:0043066; GO:0045636; GO:0048070; GO:0005615
ENSGALG00000009755	gga-novel-800-mature	ENSGALT00000015872	158	-30.78	158	-30.78	3753690	18	4073	338	LRIG3	protein_coding	GO:0016020; GO:0016021; GO:0032474
ENSGALG00000009825	gga-novel-800-mature	ENSGALT00000015976	159	-32.78	159	-32.78	3753709	18	6140	59	SRGAP1	protein_coding	GO:0005622; GO:0007165; GO:0005096; GO:0043547; GO:0017048; GO:0007266; GO:0016477
ENSGALG00000009873	gga-novel-800-mature	ENSGALT00000016052	155	-32.25	155	-32.25	3753729	18	2399	1008	LEMD3	protein_coding	GO:0016020; GO:0016021; GO:0001525; GO:0005639; GO:0006998; GO:0031490; GO:0030514; GO:0070197; GO:1902531; GO:0005637; GO:0006997; GO:0030512; GO:0032926; GO:0031965
ENSGALG00000009940	gga-novel-800-mature	ENSGALT00000016160	314	-61.97	161	-31.87	3753755	18	3144	31 306	SLC35E3	protein_coding	GO:0016020; GO:0016021
ENSGALG00000010204	gga-novel-800-mature	ENSGALT00000048870	156	-30.56	156	-30.56	3753800	18	1904	22	KCNC2	protein_coding	GO:0016020; GO:0016021; GO:0055085; GO:0005216; GO:0005244; GO:0006811; GO:0034765; GO:0005249; GO:0005267; GO:0006813; GO:0071805; GO:0008076; GO:0051260
ENSGALG00000010204	gga-novel-800-mature	ENSGALT00000016589	156	-30.56	156	-30.56	3753801	18	1889	22	KCNC2	protein_coding	GO:0016020; GO:0016021; GO:0055085; GO:0005216; GO:0005244; GO:0006811; GO:0034765; GO:0005249; GO:0005267; GO:0006813; GO:0071805; GO:0008076; GO:0051260
ENSGALG00000033769	gga-novel-800-mature	ENSGALT00000066998	166	-34.55	166	-34.55	3753813	18	1749	152	BBS10	protein_coding	GO:0000166; GO:0005524; GO:0001103; GO:0001895; GO:0043254; GO:0045494; GO:0051131; GO:1905515
ENSGALG00000010246	gga-novel-800-mature	ENSGALT00000016660	330	-64.58	166	-34.55	3753814	18	6616	6592 6387	OSBPL8	protein_coding	GO:0016020; GO:0016021; GO:0006869; GO:0001786; GO:0005548; GO:0015485; GO:0070273; GO:0010891; GO:0015914; GO:0030336; GO:0032148; GO:0045444; GO:0046628; GO:0051897; GO:0090204; GO:2001275; GO:0031965
ENSGALG00000010325	gga-novel-800-mature	ENSGALT00000065339	158	-31.23	158	-31.23	3753825	18	4731	185	PPP1R12A	protein_coding	GO:0005737; GO:0007165; GO:0019208; GO:0019901; GO:0030018; GO:0004857; GO:0071889; GO:0000278; GO:0006470; GO:0007098; GO:0030155; GO:0035507; GO:0035508; GO:0035690; GO:0043086; GO:0045944; GO:0046822; GO:0000776; GO:0005813; GO:0005829; GO:0015629; GO:0031672; GO:0043292; GO:0072357; GO:0050790	gga04510:396020; gga04810:396020; gga04270:396020
ENSGALG00000010325	gga-novel-800-mature	ENSGALT00000090229	158	-31.23	158	-31.23	3753826	18	4608	185	PPP1R12A	protein_coding	GO:0005737; GO:0007165; GO:0019208; GO:0019901; GO:0030018; GO:0004857; GO:0071889; GO:0000278; GO:0006470; GO:0007098; GO:0030155; GO:0035507; GO:0035508; GO:0035690; GO:0043086; GO:0045944; GO:0046822; GO:0000776; GO:0005813; GO:0005829; GO:0015629; GO:0031672; GO:0043292; GO:0072357; GO:0050790	gga04510:396020; gga04810:396020; gga04270:396020
ENSGALG00000010325	gga-novel-800-mature	ENSGALT00000082690	158	-31.23	158	-31.23	3753829	18	2925	65	PPP1R12A	protein_coding	GO:0005737; GO:0007165; GO:0019208; GO:0019901; GO:0030018; GO:0004857; GO:0071889; GO:0000278; GO:0006470; GO:0007098; GO:0030155; GO:0035507; GO:0035508; GO:0035690; GO:0043086; GO:0045944; GO:0046822; GO:0000776; GO:0005813; GO:0005829; GO:0015629; GO:0031672; GO:0043292; GO:0072357; GO:0050790	gga04510:396020; gga04810:396020; gga04270:396020
ENSGALG00000033709	gga-novel-800-mature	ENSGALT00000065184	157	-31.24	157	-31.24	3753930	18	2423	107	LTA4H	protein_coding	GO:0046872; GO:0005737; GO:0008270; GO:0006508; GO:0016787; GO:0008233; GO:0008237; GO:0004463; GO:0019370; GO:0004177; GO:0004301; GO:0070006; GO:0043171; GO:0044267; GO:0005634; GO:0005654; GO:0005829	gga00590:417918
ENSGALG00000033709	gga-novel-800-mature	ENSGALT00000073882	157	-31.24	157	-31.24	3753932	18	2043	107	LTA4H	protein_coding	GO:0046872; GO:0005737; GO:0008270; GO:0006508; GO:0016787; GO:0008233; GO:0008237; GO:0004463; GO:0019370; GO:0004177; GO:0004301; GO:0070006; GO:0043171; GO:0044267; GO:0005634; GO:0005654; GO:0005829	gga00590:417918
ENSGALG00000033709	gga-novel-800-mature	ENSGALT00000064633	157	-31.24	157	-31.24	3753933	18	1755	107	LTA4H	protein_coding	GO:0046872; GO:0005737; GO:0008270; GO:0006508; GO:0016787; GO:0008233; GO:0008237; GO:0004463; GO:0019370; GO:0004177; GO:0004301; GO:0070006; GO:0043171; GO:0044267; GO:0005634; GO:0005654; GO:0005829	gga00590:417918
ENSGALG00000033709	gga-novel-800-mature	ENSGALT00000050264	157	-31.24	157	-31.24	3753934	18	6430	107	LTA4H	protein_coding	GO:0046872; GO:0005737; GO:0008270; GO:0006508; GO:0016787; GO:0008233; GO:0008237; GO:0004463; GO:0019370; GO:0004177; GO:0004301; GO:0070006; GO:0043171; GO:0044267; GO:0005634; GO:0005654; GO:0005829	gga00590:417918
ENSGALG00000031874	gga-novel-800-mature	ENSGALT00000051001	172	-33.94	172	-33.94	3754029	18	660	12	HIST1H101	protein_coding	GO:0003677; GO:0005634; GO:0000786; GO:0005694; GO:0006334
ENSGALG00000011854	gga-novel-800-mature	ENSGALT00000019339	160	-32.82	160	-32.82	3754059	18	4674	446	UBN2	protein_coding	GO:0005634; GO:0005654
ENSGALG00000011856	gga-novel-800-mature	ENSGALT00000019343	152	-31.16	152	-31.16	3754060	18	378	330	FMC1	protein_coding	GO:0033615; GO:0050995; GO:0061469; GO:0005739
ENSGALG00000023193	gga-novel-800-mature	ENSGALT00000038008	156	-31.8	156	-31.8	3754071	18	1763	440	SOCS1L	protein_coding	GO:0005737; GO:0019221; GO:0004860; GO:0006469; GO:0046426; GO:0046627; GO:0060334
ENSGALG00000023193	gga-novel-800-mature	ENSGALT00000090264	156	-31.8	156	-31.8	3754072	18	1602	272	SOCS1L	protein_coding	GO:0005737; GO:0019221; GO:0004860; GO:0006469; GO:0046426; GO:0046627; GO:0060334
ENSGALG00000038599	gga-novel-800-mature	ENSGALT00000070773	154	-30.44	154	-30.44	3754097	18	993	21	PMM1	protein_coding	GO:0005737; GO:0016853; GO:0004615; GO:0009298; GO:0006013; GO:1990830; GO:0043025	gga00051:417989; gga00520:417989
ENSGALG00000041604	gga-novel-800-mature	ENSGALT00000082890	159	-37.21	159	-37.21	3754155	18	867	9	NPTXR	protein_coding
ENSGALG00000019312	gga-novel-800-mature	ENSGALT00000030591	150	-30.35	150	-30.35	3754193	18	720	632		protein_coding	GO:0005576; GO:0007275; GO:0030154; GO:0030514; GO:0045596; GO:0051216
ENSGALG00000012569	gga-novel-800-mature	ENSGALT00000020524	153	-30.3	153	-30.3	3754259	18	3058	1713	FBXO7	protein_coding	GO:0019901; GO:0031625; GO:0043130; GO:0046982; GO:0000422; GO:0006511; GO:0006626; GO:0010975; GO:0016567; GO:0031647; GO:0040012; GO:0045620; GO:0045736; GO:1903204; GO:1903599; GO:2000134; GO:0000151; GO:0005634; GO:0005737; GO:0005739; GO:0005829; GO:0032991; GO:0097409; GO:0097414; GO:0097462; GO:1990037; GO:1990038
ENSGALG00000012569	gga-novel-800-mature	ENSGALT00000085641	153	-30.3	153	-30.3	3754260	18	2807	1648	FBXO7	protein_coding	GO:0019901; GO:0031625; GO:0043130; GO:0046982; GO:0000422; GO:0006511; GO:0006626; GO:0010975; GO:0016567; GO:0031647; GO:0040012; GO:0045620; GO:0045736; GO:1903204; GO:1903599; GO:2000134; GO:0000151; GO:0005634; GO:0005737; GO:0005739; GO:0005829; GO:0032991; GO:0097409; GO:0097414; GO:0097462; GO:1990037; GO:1990038
ENSGALG00000012569	gga-novel-800-mature	ENSGALT00000085740	153	-30.3	153	-30.3	3754261	18	1525	374	FBXO7	protein_coding	GO:0019901; GO:0031625; GO:0043130; GO:0046982; GO:0000422; GO:0006511; GO:0006626; GO:0010975; GO:0016567; GO:0031647; GO:0040012; GO:0045620; GO:0045736; GO:1903204; GO:1903599; GO:2000134; GO:0000151; GO:0005634; GO:0005737; GO:0005739; GO:0005829; GO:0032991; GO:0097409; GO:0097414; GO:0097462; GO:1990037; GO:1990038
ENSGALG00000012792	gga-novel-800-mature	ENSGALT00000020873	158	-31.67	158	-31.67	3754343	18	3621	3340	HIPK2	protein_coding	GO:0004672; GO:0005524; GO:0006468; GO:0008284; GO:0005737; GO:0000122; GO:0003714; GO:0001102; GO:0003713; GO:0004674; GO:0046332; GO:0046790; GO:0001934; GO:0006978; GO:0007179; GO:0007224; GO:0007628; GO:0008344; GO:0009952; GO:0010842; GO:0018105; GO:0018107; GO:0030182; GO:0030511; GO:0030514; GO:0032092; GO:0042771; GO:0043388; GO:0043524; GO:0045766; GO:0045893; GO:0045944; GO:0046330; GO:…	gga04218:374138
ENSGALG00000012944	gga-novel-800-mature	ENSGALT00000021113	157	-36.1	157	-36.1	3754413	18	4268	17		protein_coding
ENSGALG00000012975	gga-novel-800-mature	ENSGALT00000021171	158	-32.7	158	-32.7	3754425	18	3147	195		protein_coding	GO:0005086; GO:0032012; GO:0030036	gga04144:418146
ENSGALG00000012992	gga-novel-800-mature	ENSGALT00000021209	164	-32.39	164	-32.39	3754436	18	7302	50	WNK1	protein_coding	GO:0004672; GO:0004674; GO:0005524; GO:0006468; GO:0032147; GO:0035556; GO:0005829; GO:0019869; GO:0019901; GO:0019902; GO:0030295; GO:0003084; GO:0006811; GO:0010923; GO:0023016; GO:0050794; GO:0090188; GO:0090263; GO:0005737
ENSGALG00000033887	gga-novel-800-mature	ENSGALT00000053635	158	-37.02	158	-37.02	3754453	18	3264	352	IL17RA	protein_coding	GO:0016020; GO:0016021; GO:0005102; GO:0032747; GO:0050729; GO:0050832; GO:0071621; GO:0072537; GO:1900017; GO:2000664; GO:2000667; GO:0005886	gga04060:418158
ENSGALG00000033887	gga-novel-800-mature	ENSGALT00000060134	158	-37.02	158	-37.02	3754454	18	2553	54	IL17RA	protein_coding	GO:0016020; GO:0016021; GO:0005102; GO:0032747; GO:0050729; GO:0050832; GO:0071621; GO:0072537; GO:1900017; GO:2000664; GO:2000667; GO:0005886	gga04060:418158
ENSGALG00000027408	gga-novel-800-mature	ENSGALT00000045832	164	-35.79	164	-35.79	3754455	18	714	618	TMEM121B	protein_coding	GO:0016020; GO:0016021
ENSGALG00000013034	gga-novel-800-mature	ENSGALT00000021278	159	-34.5	159	-34.5	3754459	18	4454	2787	CECR2	protein_coding	GO:0043044; GO:0021915; GO:0090537; GO:0001842; GO:0001843; GO:0007338; GO:0060122; GO:0090102; GO:0005719; GO:0031010
ENSGALG00000013034	gga-novel-800-mature	ENSGALT00000070397	159	-34.5	159	-34.5	3754460	18	4569	2758	CECR2	protein_coding	GO:0043044; GO:0021915; GO:0090537; GO:0001842; GO:0001843; GO:0007338; GO:0060122; GO:0090102; GO:0005719; GO:0031010
ENSGALG00000046175	gga-novel-800-mature	ENSGALT00000087017	313	-63.2	162	-31.73	3754551	18	852	494 185		protein_coding
ENSGALG00000014194	gga-novel-800-mature	ENSGALT00000022959	154	-31.49	154	-31.49	3754621	18	1979	6	SAMM50	protein_coding	GO:0019867; GO:0033108; GO:0042407; GO:0045040; GO:0001401; GO:0005739; GO:0005741; GO:0016021
ENSGALG00000031503	gga-novel-800-mature	ENSGALT00000050156	163	-30.23	163	-30.23	3754661	18	5232	348	LRP6	protein_coding	GO:0016020; GO:0016021; GO:0006898; GO:0007275; GO:0005886; GO:0016055; GO:0042813; GO:0060070; GO:0017147; GO:0005041; GO:0005102; GO:0005109; GO:0019210; GO:0019534; GO:0042802; GO:0042803; GO:0071936; GO:0001933; GO:0006469; GO:0014029; GO:0014033; GO:0034392; GO:0044332; GO:0045787; GO:0045893; GO:0045944; GO:0051091; GO:0060828; GO:0071397; GO:0071901; GO:0072659; GO:0090263; GO:1901998; GO:…	gga04310:419097; gga04150:419097
ENSGALG00000043178	gga-novel-825-mature	ENSGALT00000080345	164	-30.72	164	-30.72	3825637	18	9263	8739		protein_coding	GO:0043087; GO:0019208
ENSGALG00000013811	gga-novel-825-mature	ENSGALT00000022417	164	-30.22	164	-30.22	3825645	18	1038	663		protein_coding	GO:0030261
ENSGALG00000011207	gga-novel-825-mature	ENSGALT00000038357	167	-30.27	167	-30.27	3826275	18	2506	1551	DUSP6	protein_coding	GO:0008138; GO:0016791; GO:0006470; GO:0016311; GO:0016787; GO:0004725; GO:0004721; GO:0017017; GO:0000188; GO:0001933; GO:0035335; GO:0043065; GO:0051409; GO:0060420; GO:0070373; GO:0005737	gga04010:374272
ENSGALG00000011878	gga-novel-862-mature	ENSGALT00000019383	165	-31.44	165	-31.44	3933625	19	6017	5888	TCF20	protein_coding	GO:0046872; GO:0045944; GO:0005634; GO:0003700; GO:0044212; GO:0005654; GO:0016604
ENSGALG00000035824	gga-novel-867-mature	ENSGALT00000048685	156	-34.23	156	-34.23	3947262	18	3506	3486	ARSA	protein_coding	GO:0003824; GO:0008152; GO:0008484; GO:0007339; GO:0005886; GO:0016021	gga00600:426863; gga04142:426863
ENSGALG00000033149	gga-novel-867-mature	ENSGALT00000050474	164	-38.24	164	-38.24	3947266	18	3620	118	GCC1	protein_coding	GO:0005794; GO:0005829; GO:0005886
ENSGALG00000039420	gga-novel-867-mature	ENSGALT00000057435	158	-30.18	158	-30.18	3947279	18	2815	2262	TNPO3	protein_coding	GO:0005634; GO:0042802; GO:0006606; GO:0043231
ENSGALG00000037435	gga-novel-867-mature	ENSGALT00000071279	153	-32.01	153	-32.01	3947423	18	2802	78		protein_coding	GO:0046872; GO:0045202; GO:0048786; GO:0007416
ENSGALG00000008175	gga-novel-867-mature	ENSGALT00000013290	161	-31.81	161	-31.81	3947464	18	3150	2689	ORC5	protein_coding	GO:0005634; GO:0006260; GO:0000808; GO:0003688; GO:0006270; GO:0005664; GO:0005829	gga04110:417714
ENSGALG00000023576	gga-novel-867-mature	ENSGALT00000039200	160	-37.68	160	-37.68	3947553	18	1965	278	PIM3	protein_coding	GO:0000166; GO:0005524; GO:0004672; GO:0004674; GO:0006468; GO:0043066; GO:0005737; GO:0007346; GO:0046777; GO:0061179; GO:0005829
ENSGALG00000008941	gga-novel-867-mature	ENSGALT00000014537	155	-36.37	155	-36.37	3947600	18	1350	1328	FEZF1	protein_coding	GO:0003676; GO:0000978; GO:0001078; GO:0043565; GO:0044212; GO:0000122; GO:0001764; GO:0007411; GO:0008285; GO:0021537; GO:0021772; GO:0021797; GO:0030900; GO:0043697; GO:0045666; GO:0045893; GO:0050767; GO:0005634; GO:0005829
ENSGALG00000032986	gga-novel-867-mature	ENSGALT00000046985	157	-33.56	157	-33.56	3947622	18	4875	4843	CFTR	protein_coding	GO:0000166; GO:0005524; GO:0016020; GO:0016021; GO:0055085; GO:0005886; GO:0016887; GO:0042626; GO:0006811; GO:0016787; GO:0005254; GO:0006821; GO:0034707; GO:0005260; GO:0015106; GO:0015108; GO:0019869; GO:0019899; GO:0030165; GO:0051087; GO:0006695; GO:0006904; GO:0015701; GO:0030301; GO:0035377; GO:0035774; GO:0045921; GO:0048240; GO:0050891; GO:0051454; GO:0060081; GO:0071320; GO:1902161; GO:…	gga02010:100049619; gga04530:100049619
ENSGALG00000032986	gga-novel-867-mature	ENSGALT00000047691	157	-33.56	157	-33.56	3947623	18	4986	4954	CFTR	protein_coding	GO:0000166; GO:0005524; GO:0016020; GO:0016021; GO:0055085; GO:0005886; GO:0016887; GO:0042626; GO:0006811; GO:0016787; GO:0005254; GO:0006821; GO:0034707; GO:0005260; GO:0015106; GO:0015108; GO:0019869; GO:0019899; GO:0030165; GO:0051087; GO:0006695; GO:0006904; GO:0015701; GO:0030301; GO:0035377; GO:0035774; GO:0045921; GO:0048240; GO:0050891; GO:0051454; GO:0060081; GO:0071320; GO:1902161; GO:…	gga02010:100049619; gga04530:100049619
ENSGALG00000032986	gga-novel-867-mature	ENSGALT00000054667	157	-33.56	157	-33.56	3947624	18	4899	4867	CFTR	protein_coding	GO:0000166; GO:0005524; GO:0016020; GO:0016021; GO:0055085; GO:0005886; GO:0016887; GO:0042626; GO:0006811; GO:0016787; GO:0005254; GO:0006821; GO:0034707; GO:0005260; GO:0015106; GO:0015108; GO:0019869; GO:0019899; GO:0030165; GO:0051087; GO:0006695; GO:0006904; GO:0015701; GO:0030301; GO:0035377; GO:0035774; GO:0045921; GO:0048240; GO:0050891; GO:0051454; GO:0060081; GO:0071320; GO:1902161; GO:…	gga02010:100049619; gga04530:100049619
ENSGALG00000019358	gga-novel-867-mature	ENSGALT00000057146	154	-32.3	154	-32.3	3947767	18	481	5	LLPH	protein_coding	GO:0005634; GO:0005730; GO:0005694; GO:0001099; GO:0060999; GO:0097484
ENSGALG00000011504	gga-novel-867-mature	ENSGALT00000038256	151	-30.27	151	-30.27	3947973	18	3011	245	TMPO	protein_coding	GO:0016020; GO:0016021; GO:0003677
ENSGALG00000011504	gga-novel-867-mature	ENSGALT00000088107	151	-30.27	151	-30.27	3947974	18	695	242	TMPO	protein_coding	GO:0016020; GO:0016021; GO:0003677
ENSGALG00000011738	gga-novel-867-mature	ENSGALT00000030630	165	-30.3	165	-30.3	3948016	18	1332	77	ARHGDIB	protein_coding	GO:0005737; GO:0050790; GO:0005094; GO:0003924; GO:0048365; GO:0035023; GO:1901164; GO:2000249; GO:0005829
ENSGALG00000011738	gga-novel-867-mature	ENSGALT00000083156	165	-30.3	165	-30.3	3948017	18	1297	50	ARHGDIB	protein_coding	GO:0005737; GO:0050790; GO:0005094; GO:0003924; GO:0048365; GO:0035023; GO:1901164; GO:2000249; GO:0005829
ENSGALG00000023193	gga-novel-867-mature	ENSGALT00000038008	155	-30.36	155	-30.36	3948103	18	1763	147	SOCS1L	protein_coding	GO:0005737; GO:0019221; GO:0004860; GO:0006469; GO:0046426; GO:0046627; GO:0060334
ENSGALG00000041687	gga-novel-867-mature	ENSGALT00000079882	168	-38.39	168	-38.39	3948122	18	4159	1043	SREBF2	protein_coding	GO:0046983; GO:0000978; GO:0001078; GO:0003677; GO:0003700; GO:0008022; GO:0044212; GO:0070888; GO:0000122; GO:0006355; GO:0009267; GO:0010886; GO:0042632; GO:0045944; GO:0071404; GO:0072368; GO:0090370; GO:0005634; GO:0005654; GO:0005737; GO:0005739; GO:0005783; GO:0016020; GO:0032937; GO:0043231
ENSGALG00000035051	gga-novel-867-mature	ENSGALT00000081102	164	-31.37	164	-31.37	3948163	18	6498	6021	CACNA1I	protein_coding	GO:0016020; GO:0016021; GO:0055085; GO:0005216; GO:0005245; GO:0006811; GO:0070588; GO:0005891; GO:0008332; GO:0070509; GO:0019228; GO:0030317; GO:0030431	gga04010:427900; gga04020:427900
ENSGALG00000012277	gga-novel-867-mature	ENSGALT00000020063	151	-30.86	151	-30.86	3948208	18	1805	42	MAFF	protein_coding	GO:0003677; GO:0005634; GO:0006351; GO:0006355; GO:0003700
ENSGALG00000039658	gga-novel-867-mature	ENSGALT00000051917	160	-31.41	160	-31.41	3948238	18	2019	1744	GGA1	protein_coding	GO:0005622; GO:0006886; GO:0016192; GO:0030131; GO:0030306; GO:0046982; GO:0045732; GO:1901998; GO:0005654; GO:0032991; GO:0043231	gga04142:100857525
ENSGALG00000039658	gga-novel-867-mature	ENSGALT00000062983	160	-31.41	160	-31.41	3948239	18	1998	1723	GGA1	protein_coding	GO:0005622; GO:0006886; GO:0016192; GO:0030131; GO:0030306; GO:0046982; GO:0045732; GO:1901998; GO:0005654; GO:0032991; GO:0043231	gga04142:100857525
ENSGALG00000042419	gga-novel-867-mature	ENSGALT00000067504	157	-34.17	157	-34.17	3948254	18	1245	640	KCTD17	protein_coding	GO:0051260; GO:0042802; GO:0097602; GO:0032469; GO:0043161; GO:0045724; GO:0005737; GO:0005783; GO:0031463
ENSGALG00000012631	gga-novel-867-mature	ENSGALT00000020617	151	-30.94	151	-30.94	3948300	18	2854	12	PWP1	protein_coding	GO:0005634; GO:1990889; GO:0033140; GO:0034773; GO:1901838; GO:2000738; GO:0005730; GO:0005794
ENSGALG00000038647	gga-novel-867-mature	ENSGALT00000081441	159	-33.1	159	-33.1	3948303	18	807	613		protein_coding	GO:0046982
ENSGALG00000012662	gga-novel-867-mature	ENSGALT00000020668	150	-31.13	150	-31.13	3948315	18	2028	36	NUAK1	protein_coding	GO:0004672; GO:0005524; GO:0006468; GO:0005737; GO:0005634; GO:0035556; GO:0004674; GO:0002039; GO:0030155; GO:0035507; GO:2000772; GO:0001650; GO:0015630
ENSGALG00000037082	gga-novel-867-mature	ENSGALT00000069263	155	-30.25	155	-30.25	3948347	18	1899	937	ASCL1	protein_coding	GO:0003677; GO:0046983; GO:0006357; GO:0000978; GO:0000989; GO:0001078; GO:0003682; GO:0003700; GO:0043425; GO:0043565; GO:0070888; GO:0000122; GO:0001764; GO:0003358; GO:0003359; GO:0007219; GO:0007346; GO:0007389; GO:0007399; GO:0007400; GO:0007405; GO:0008593; GO:0010001; GO:0010468; GO:0014003; GO:0021527; GO:0021529; GO:0021530; GO:0021750; GO:0021779; GO:0021892; GO:0021902; GO:0021954; GO:…
ENSGALG00000012792	gga-novel-867-mature	ENSGALT00000020873	155	-31.92	155	-31.92	3948375	18	3621	2351	HIPK2	protein_coding	GO:0004672; GO:0005524; GO:0006468; GO:0008284; GO:0005737; GO:0000122; GO:0003714; GO:0001102; GO:0003713; GO:0004674; GO:0046332; GO:0046790; GO:0001934; GO:0006978; GO:0007179; GO:0007224; GO:0007628; GO:0008344; GO:0009952; GO:0010842; GO:0018105; GO:0018107; GO:0030182; GO:0030511; GO:0030514; GO:0032092; GO:0042771; GO:0043388; GO:0043524; GO:0045766; GO:0045893; GO:0045944; GO:0046330; GO:…	gga04218:374138
ENSGALG00000045120	gga-novel-867-mature	ENSGALT00000083488	172	-40.6	172	-40.6	3948411	18	1137	800		protein_coding
ENSGALG00000046291	gga-novel-867-mature	ENSGALT00000087297	172	-40.6	172	-40.6	3948413	18	1113	776		protein_coding
ENSGALG00000045859	gga-novel-867-mature	ENSGALT00000083295	172	-40.6	172	-40.6	3948414	18	1137	800		protein_coding
ENSGALG00000012975	gga-novel-867-mature	ENSGALT00000021171	322	-70.2	168	-38.5	3948457	18	3147	298 365		protein_coding	GO:0005086; GO:0032012; GO:0030036	gga04144:418146
ENSGALG00000033887	gga-novel-867-mature	ENSGALT00000053635	160	-37.9	160	-37.9	3948485	18	3264	203	IL17RA	protein_coding	GO:0016020; GO:0016021; GO:0005102; GO:0032747; GO:0050729; GO:0050832; GO:0071621; GO:0072537; GO:1900017; GO:2000664; GO:2000667; GO:0005886	gga04060:418158
ENSGALG00000027408	gga-novel-867-mature	ENSGALT00000045832	168	-33.95	168	-33.95	3948487	18	714	169	TMEM121B	protein_coding	GO:0016020; GO:0016021
ENSGALG00000013031	gga-novel-867-mature	ENSGALT00000030546	162	-30.6	162	-30.6	3948490	18	1958	1392	CECR1	protein_coding	GO:0005615; GO:0004000; GO:0019239; GO:0008270; GO:0031685; GO:0042803; GO:0043394; GO:0006154	gga00230:418160
ENSGALG00000046175	gga-novel-867-mature	ENSGALT00000087017	154	-33.66	154	-33.66	3948583	18	852	545		protein_coding
ENSGALG00000031503	gga-novel-867-mature	ENSGALT00000050156	163	-34.75	163	-34.75	3948693	18	5232	5098	LRP6	protein_coding	GO:0016020; GO:0016021; GO:0006898; GO:0007275; GO:0005886; GO:0016055; GO:0042813; GO:0060070; GO:0017147; GO:0005041; GO:0005102; GO:0005109; GO:0019210; GO:0019534; GO:0042802; GO:0042803; GO:0071936; GO:0001933; GO:0006469; GO:0014029; GO:0014033; GO:0034392; GO:0044332; GO:0045787; GO:0045893; GO:0045944; GO:0051091; GO:0060828; GO:0071397; GO:0071901; GO:0072659; GO:0090263; GO:1901998; GO:…	gga04310:419097; gga04150:419097
ENSGALG00000032458	gga-novel-880-mature	ENSGALT00000075097	157	-31.4	157	-31.4	3984906	23	1058	33	RABL2L	protein_coding	GO:0005525; GO:0003924; GO:0007338; GO:0008594; GO:0030317; GO:0060271; GO:0030992; GO:0097225
ENSGALG00000013811	gga-novel-880-mature	ENSGALT00000022417	168	-31.64	168	-31.64	3984925	23	1038	451		protein_coding	GO:0030261
ENSGALG00000038520	gga-novel-880-mature	ENSGALT00000075048	163	-31.84	163	-31.84	3984930	23	2568	2445	STRIP2	protein_coding	GO:0007010; GO:0008360; GO:0016477; GO:0005737; GO:0005829
ENSGALG00000038520	gga-novel-880-mature	ENSGALT00000050083	163	-31.84	163	-31.84	3984931	23	2632	2509	STRIP2	protein_coding	GO:0007010; GO:0008360; GO:0016477; GO:0005737; GO:0005829
ENSGALG00000038520	gga-novel-880-mature	ENSGALT00000075870	163	-31.84	163	-31.84	3984932	23	2722	2599	STRIP2	protein_coding	GO:0007010; GO:0008360; GO:0016477; GO:0005737; GO:0005829
ENSGALG00000008424	gga-novel-880-mature	ENSGALT00000040245	163	-33.48	163	-33.48	3984962	23	836	247	CALML3	protein_coding	GO:0005509	gga04371:416692; gga04020:416692; gga04070:416692; gga04114:416692; gga04218:416692; gga04625:416692; gga04910:416692; gga04912:416692; gga04916:416692; gga04261:416692; gga04270:416692; gga04744:416692
ENSGALG00000029379	gga-novel-880-mature	ENSGALT00000048667	160	-31.07	160	-31.07	3985191	23	3741	19	BRD1	protein_coding	GO:0046872; GO:0042393; GO:0043966; GO:0005634; GO:0016607; GO:0070776
ENSGALG00000029379	gga-novel-880-mature	ENSGALT00000056505	160	-31.07	160	-31.07	3985192	23	3522	19	BRD1	protein_coding	GO:0046872; GO:0042393; GO:0043966; GO:0005634; GO:0016607; GO:0070776
ENSGALG00000023576	gga-novel-880-mature	ENSGALT00000039200	171	-32.98	171	-32.98	3985201	23	1965	1119	PIM3	protein_coding	GO:0000166; GO:0005524; GO:0004672; GO:0004674; GO:0006468; GO:0043066; GO:0005737; GO:0007346; GO:0046777; GO:0061179; GO:0005829
ENSGALG00000030173	gga-novel-880-mature	ENSGALT00000063992	163	-33.23	163	-33.23	3985274	23	1247	303	WNT2	protein_coding	GO:0016020; GO:0016021; GO:0010469; GO:0005576; GO:0005102; GO:0007275; GO:0005109; GO:0005125; GO:0048018; GO:0002053; GO:0007267; GO:0008284; GO:0016055; GO:0033278; GO:0045944; GO:0048146; GO:0051091; GO:0055009; GO:0060045; GO:0060070; GO:0060317; GO:0060492; GO:0060501; GO:0071560; GO:0090263; GO:1904948; GO:1904954; GO:0005737; GO:0005886; GO:0031012	gga04310:417769; gga04150:417769; gga04916:417769
ENSGALG00000009492	gga-novel-880-mature	ENSGALT00000044409	163	-31.31	163	-31.31	3985306	23	2456	11	DNAJB9	protein_coding	GO:0030544; GO:0051087; GO:0051787; GO:0002377; GO:0030183; GO:0030433; GO:0034976; GO:0005783; GO:0005788
ENSGALG00000009532	gga-novel-880-mature	ENSGALT00000015515	169	-33.1	169	-33.1	3985326	23	3044	167	GXYLT1	protein_coding	GO:0016740; GO:0016757; GO:0035252; GO:0016266	gga00514:417789
ENSGALG00000009532	gga-novel-880-mature	ENSGALT00000053618	169	-33.1	169	-33.1	3985327	23	1197	100	GXYLT1	protein_coding	GO:0016740; GO:0016757; GO:0035252; GO:0016266	gga00514:417789
ENSGALG00000039209	gga-novel-880-mature	ENSGALT00000063712	332	-68.52	169	-36.37	3985407	23	1873	96 10	WIF1	protein_coding	GO:0045600	gga04310:417831
ENSGALG00000039209	gga-novel-880-mature	ENSGALT00000085942	169	-36.37	169	-36.37	3985408	23	1774	5	WIF1	protein_coding	GO:0045600	gga04310:417831
ENSGALG00000009885	gga-novel-880-mature	ENSGALT00000060782	174	-39.19	174	-39.19	3985418	23	1680	8	HELB	protein_coding	GO:0004003; GO:0006269; GO:0032508; GO:0006261; GO:0005737; GO:0003723; GO:0004004; GO:0017116; GO:0043141; GO:0006260; GO:0006396; GO:0006974; GO:1903775; GO:2000042; GO:0005634; GO:0005658; GO:0005662; GO:0035861
ENSGALG00000009885	gga-novel-880-mature	ENSGALT00000016069	174	-39.19	174	-39.19	3985419	23	3108	8	HELB	protein_coding	GO:0004003; GO:0006269; GO:0032508; GO:0006261; GO:0005737; GO:0003723; GO:0004004; GO:0017116; GO:0043141; GO:0006260; GO:0006396; GO:0006974; GO:1903775; GO:2000042; GO:0005634; GO:0005658; GO:0005662; GO:0035861
ENSGALG00000009963	gga-novel-880-mature	ENSGALT00000016196	165	-31.63	165	-31.63	3985445	23	584	95	LYZ	protein_coding	GO:0005615; GO:0005576; GO:0016787; GO:0003824; GO:0008152; GO:0016798; GO:0042742; GO:0003796; GO:0042802; GO:0019835; GO:0031640; GO:0050830; GO:0050829; GO:0005515; GO:0005783; GO:0016231; GO:0016998; GO:0051672; GO:0005737
ENSGALG00000011323	gga-novel-880-mature	ENSGALT00000018475	181	-38.79	181	-38.79	3985595	23	1410	82	SNAPC3	protein_coding	GO:0003677; GO:0006366; GO:0009301; GO:0005634; GO:0005654; GO:0005730; GO:0016604
ENSGALG00000011651	gga-novel-880-mature	ENSGALT00000019040	327	-64.06	164	-33.91	3985650	23	1583	28 71	ARL1	protein_coding	GO:0000166; GO:0005794; GO:0005737; GO:0005622; GO:0005525; GO:0005829; GO:0003924; GO:0008047; GO:0019904; GO:0007030; GO:0009404; GO:0031584; GO:0034067; GO:0042147; GO:0005802
ENSGALG00000011662	gga-novel-880-mature	ENSGALT00000054394	327	-64.06	164	-33.91	3985652	23	7866	7793 7836		protein_coding	GO:0006913; GO:0005643; GO:0017056; GO:0006999; GO:0044611; GO:0016020; GO:0016021	gga03013:417935
ENSGALG00000011662	gga-novel-880-mature	ENSGALT00000019063	327	-64.06	164	-33.91	3985653	23	7779	7706 7749		protein_coding	GO:0006913; GO:0005643; GO:0017056; GO:0006999; GO:0044611; GO:0016020; GO:0016021	gga03013:417935
ENSGALG00000011993	gga-novel-880-mature	ENSGALT00000019565	163	-30.1	163	-30.1	3985798	23	558	85	RBX1	protein_coding	GO:0008270; GO:0061630; GO:0031463; GO:0004842; GO:0008134; GO:0019788; GO:0031625; GO:0034450; GO:0097602; GO:0006513; GO:0016567; GO:0030163; GO:0031146; GO:0032436; GO:0043161; GO:0045116; GO:0005654; GO:0005829; GO:0019005; GO:0031461; GO:0031462; GO:0031464; GO:0031465; GO:0031466; GO:0031467; GO:0043224; GO:0080008	gga04141:418001; gga04120:418001; gga03420:418001; gga04310:418001; gga04350:418001; gga04110:418001; gga04114:418001
ENSGALG00000011993	gga-novel-880-mature	ENSGALT00000064267	163	-30.1	163	-30.1	3985799	23	442	48	RBX1	protein_coding	GO:0008270; GO:0061630; GO:0031463; GO:0004842; GO:0008134; GO:0019788; GO:0031625; GO:0034450; GO:0097602; GO:0006513; GO:0016567; GO:0030163; GO:0031146; GO:0032436; GO:0043161; GO:0045116; GO:0005654; GO:0005829; GO:0019005; GO:0031461; GO:0031462; GO:0031464; GO:0031465; GO:0031466; GO:0031467; GO:0043224; GO:0080008	gga04141:418001; gga04120:418001; gga03420:418001; gga04310:418001; gga04350:418001; gga04110:418001; gga04114:418001
ENSGALG00000012135	gga-novel-880-mature	ENSGALT00000037892	156	-32.68	156	-32.68	3985814	23	1452	103	ATF4	protein_coding	GO:0005634; GO:0005737; GO:0006355; GO:0003700; GO:0006357; GO:0000978; GO:0000980; GO:0000981; GO:0001077; GO:0001085; GO:0003677; GO:0019901; GO:0043522; GO:0043565; GO:0044212; GO:0006094; GO:0006874; GO:0007623; GO:0010575; GO:0010628; GO:0032922; GO:0034198; GO:0034976; GO:0036091; GO:0036499; GO:0042149; GO:0042789; GO:0043525; GO:0045893; GO:0045943; GO:0045944; GO:0070059; GO:0070169; GO:…	gga04141:395693; gga04010:395693; gga04137:395693; gga04210:395693; gga04912:395693; gga04261:395693
ENSGALG00000012265	gga-novel-880-mature	ENSGALT00000020033	159	-30.89	159	-30.89	3985866	23	4568	1	MICALL1	protein_coding	GO:0046872; GO:0017137; GO:0032456; GO:0042802; GO:0070300; GO:0006612; GO:0006897; GO:0006898; GO:0031175; GO:0032458; GO:0036010; GO:0097320; GO:1990126; GO:0005770; GO:0019898; GO:0055038; GO:0005622
ENSGALG00000012265	gga-novel-880-mature	ENSGALT00000020035	159	-30.89	159	-30.89	3985867	23	4761	1	MICALL1	protein_coding	GO:0046872; GO:0017137; GO:0032456; GO:0042802; GO:0070300; GO:0006612; GO:0006897; GO:0006898; GO:0031175; GO:0032458; GO:0036010; GO:0097320; GO:1990126; GO:0005770; GO:0019898; GO:0055038; GO:0005622
ENSGALG00000029746	gga-novel-880-mature	ENSGALT00000069512	163	-33.28	163	-33.28	3985991	23	1666	17	NT5DC3	protein_coding	GO:0046872; GO:0043235
ENSGALG00000012865	gga-novel-880-mature	ENSGALT00000059810	169	-31.55	169	-31.55	3986054	23	2518	1	BRAF	protein_coding	GO:0000166; GO:0005524; GO:0016301; GO:0016740; GO:0016310; GO:0004672; GO:0004674; GO:0006468; GO:0035556; GO:0046872; GO:0005622; GO:0007165; GO:0016020; GO:0005634; GO:0005886; GO:0005737; GO:0000165; GO:0000186; GO:0030154; GO:0007275; GO:0004709; GO:0070374; GO:0043066; GO:0002318; GO:0008542; GO:0010628; GO:0010764; GO:0030878; GO:0035019; GO:0035690; GO:0042127; GO:0043367; GO:0043368; GO:…	gga04010:396239; gga04012:396239; gga04068:396239; gga04150:396239; gga04510:396239; gga04810:396239; gga04910:396239; gga04914:396239; gga04270:396239
ENSGALG00000012865	gga-novel-880-mature	ENSGALT00000020980	169	-31.55	169	-31.55	3986055	23	2681	33	BRAF	protein_coding	GO:0000166; GO:0005524; GO:0016301; GO:0016740; GO:0016310; GO:0004672; GO:0004674; GO:0006468; GO:0035556; GO:0046872; GO:0005622; GO:0007165; GO:0016020; GO:0005634; GO:0005886; GO:0005737; GO:0000165; GO:0000186; GO:0030154; GO:0007275; GO:0004709; GO:0070374; GO:0043066; GO:0002318; GO:0008542; GO:0010628; GO:0010764; GO:0030878; GO:0035019; GO:0035690; GO:0042127; GO:0043367; GO:0043368; GO:…	gga04010:396239; gga04012:396239; gga04068:396239; gga04150:396239; gga04510:396239; gga04810:396239; gga04910:396239; gga04914:396239; gga04270:396239
ENSGALG00000013085	gga-novel-880-mature	ENSGALT00000086346	163	-33.46	163	-33.46	3986182	23	4021	66	PTPRO	protein_coding	GO:0016020; GO:0016021; GO:0004725; GO:0016791; GO:0006470; GO:0016311; GO:0016787; GO:0004721; GO:0017147; GO:0042802; GO:0042803; GO:0000902; GO:0002548; GO:0003093; GO:0007411; GO:0030032; GO:0032835; GO:0035335; GO:0036060; GO:0072112; GO:0090090; GO:0005886; GO:0016324; GO:0016328; GO:0043197
ENSGALG00000013085	gga-novel-880-mature	ENSGALT00000037455	163	-33.46	163	-33.46	3986183	23	5202	66	PTPRO	protein_coding	GO:0016020; GO:0016021; GO:0004725; GO:0016791; GO:0006470; GO:0016311; GO:0016787; GO:0004721; GO:0017147; GO:0042802; GO:0042803; GO:0000902; GO:0002548; GO:0003093; GO:0007411; GO:0030032; GO:0032835; GO:0035335; GO:0036060; GO:0072112; GO:0090090; GO:0005886; GO:0016324; GO:0016328; GO:0043197
ENSGALG00000013085	gga-novel-880-mature	ENSGALT00000021363	163	-33.46	163	-33.46	3986184	23	3708	46	PTPRO	protein_coding	GO:0016020; GO:0016021; GO:0004725; GO:0016791; GO:0006470; GO:0016311; GO:0016787; GO:0004721; GO:0017147; GO:0042802; GO:0042803; GO:0000902; GO:0002548; GO:0003093; GO:0007411; GO:0030032; GO:0032835; GO:0035335; GO:0036060; GO:0072112; GO:0090090; GO:0005886; GO:0016324; GO:0016328; GO:0043197
ENSGALG00000013244	gga-novel-880-mature	ENSGALT00000021626	168	-32.98	168	-32.98	3986237	23	4808	4189	ABCC9	protein_coding	GO:0000166; GO:0005524; GO:0016020; GO:0016021; GO:0055085; GO:0016887; GO:0042626; GO:0006813; GO:0071805; GO:0007165; GO:0008281; GO:0042493; GO:0005267; GO:0044325; GO:0051607; GO:0005886; GO:0008076; GO:0008282; GO:0030017; GO:0042383	gga02010:418200
ENSGALG00000013244	gga-novel-880-mature	ENSGALT00000063001	168	-32.98	168	-32.98	3986238	23	4599	3980	ABCC9	protein_coding	GO:0000166; GO:0005524; GO:0016020; GO:0016021; GO:0055085; GO:0016887; GO:0042626; GO:0006813; GO:0071805; GO:0007165; GO:0008281; GO:0042493; GO:0005267; GO:0044325; GO:0051607; GO:0005886; GO:0008076; GO:0008282; GO:0030017; GO:0042383	gga02010:418200
ENSGALG00000013244	gga-novel-880-mature	ENSGALT00000047243	168	-32.98	168	-32.98	3986239	23	4551	3932	ABCC9	protein_coding	GO:0000166; GO:0005524; GO:0016020; GO:0016021; GO:0055085; GO:0016887; GO:0042626; GO:0006813; GO:0071805; GO:0007165; GO:0008281; GO:0042493; GO:0005267; GO:0044325; GO:0051607; GO:0005886; GO:0008076; GO:0008282; GO:0030017; GO:0042383	gga02010:418200
ENSGALG00000014140	gga-novel-880-mature	ENSGALT00000050341	165	-35.32	165	-35.32	3986282	23	1741	19	ARFGAP3	protein_coding	GO:0046872; GO:0005096; GO:0043547; GO:0009306; GO:0005794; GO:0005829	gga04144:418224
ENSGALG00000014164	gga-novel-880-mature	ENSGALT00000022909	160	-31.09	160	-31.09	3986287	23	1031	70	BIK	protein_coding	GO:0016020; GO:0016021; GO:0006915
ENSGALG00000028840	gga-novel-880-mature	ENSGALT00000044529	165	-33.93	165	-33.93	3986329	23	1639	185	CDPF1	protein_coding
ENSGALG00000032458	gga-novel-892-mature	ENSGALT00000075097	157	-31.4	157	-31.4	4019658	23	1058	33	RABL2L	protein_coding	GO:0005525; GO:0003924; GO:0007338; GO:0008594; GO:0030317; GO:0060271; GO:0030992; GO:0097225
ENSGALG00000013811	gga-novel-892-mature	ENSGALT00000022417	168	-31.64	168	-31.64	4019677	23	1038	451		protein_coding	GO:0030261
ENSGALG00000038520	gga-novel-892-mature	ENSGALT00000075048	163	-31.84	163	-31.84	4019682	23	2568	2445	STRIP2	protein_coding	GO:0007010; GO:0008360; GO:0016477; GO:0005737; GO:0005829
ENSGALG00000038520	gga-novel-892-mature	ENSGALT00000050083	163	-31.84	163	-31.84	4019683	23	2632	2509	STRIP2	protein_coding	GO:0007010; GO:0008360; GO:0016477; GO:0005737; GO:0005829
ENSGALG00000038520	gga-novel-892-mature	ENSGALT00000075870	163	-31.84	163	-31.84	4019684	23	2722	2599	STRIP2	protein_coding	GO:0007010; GO:0008360; GO:0016477; GO:0005737; GO:0005829
ENSGALG00000008424	gga-novel-892-mature	ENSGALT00000040245	163	-33.48	163	-33.48	4019714	23	836	247	CALML3	protein_coding	GO:0005509	gga04371:416692; gga04020:416692; gga04070:416692; gga04114:416692; gga04218:416692; gga04625:416692; gga04910:416692; gga04912:416692; gga04916:416692; gga04261:416692; gga04270:416692; gga04744:416692
ENSGALG00000029379	gga-novel-892-mature	ENSGALT00000048667	160	-31.07	160	-31.07	4019943	23	3741	19	BRD1	protein_coding	GO:0046872; GO:0042393; GO:0043966; GO:0005634; GO:0016607; GO:0070776
ENSGALG00000029379	gga-novel-892-mature	ENSGALT00000056505	160	-31.07	160	-31.07	4019944	23	3522	19	BRD1	protein_coding	GO:0046872; GO:0042393; GO:0043966; GO:0005634; GO:0016607; GO:0070776
ENSGALG00000023576	gga-novel-892-mature	ENSGALT00000039200	171	-32.98	171	-32.98	4019953	23	1965	1119	PIM3	protein_coding	GO:0000166; GO:0005524; GO:0004672; GO:0004674; GO:0006468; GO:0043066; GO:0005737; GO:0007346; GO:0046777; GO:0061179; GO:0005829
ENSGALG00000030173	gga-novel-892-mature	ENSGALT00000063992	163	-33.23	163	-33.23	4020026	23	1247	303	WNT2	protein_coding	GO:0016020; GO:0016021; GO:0010469; GO:0005576; GO:0005102; GO:0007275; GO:0005109; GO:0005125; GO:0048018; GO:0002053; GO:0007267; GO:0008284; GO:0016055; GO:0033278; GO:0045944; GO:0048146; GO:0051091; GO:0055009; GO:0060045; GO:0060070; GO:0060317; GO:0060492; GO:0060501; GO:0071560; GO:0090263; GO:1904948; GO:1904954; GO:0005737; GO:0005886; GO:0031012	gga04310:417769; gga04150:417769; gga04916:417769
ENSGALG00000009492	gga-novel-892-mature	ENSGALT00000044409	163	-31.31	163	-31.31	4020058	23	2456	11	DNAJB9	protein_coding	GO:0030544; GO:0051087; GO:0051787; GO:0002377; GO:0030183; GO:0030433; GO:0034976; GO:0005783; GO:0005788
ENSGALG00000009532	gga-novel-892-mature	ENSGALT00000015515	169	-33.1	169	-33.1	4020078	23	3044	167	GXYLT1	protein_coding	GO:0016740; GO:0016757; GO:0035252; GO:0016266	gga00514:417789
ENSGALG00000009532	gga-novel-892-mature	ENSGALT00000053618	169	-33.1	169	-33.1	4020079	23	1197	100	GXYLT1	protein_coding	GO:0016740; GO:0016757; GO:0035252; GO:0016266	gga00514:417789
ENSGALG00000039209	gga-novel-892-mature	ENSGALT00000063712	332	-68.52	169	-36.37	4020159	23	1873	96 10	WIF1	protein_coding	GO:0045600	gga04310:417831
ENSGALG00000039209	gga-novel-892-mature	ENSGALT00000085942	169	-36.37	169	-36.37	4020160	23	1774	5	WIF1	protein_coding	GO:0045600	gga04310:417831
ENSGALG00000009885	gga-novel-892-mature	ENSGALT00000060782	174	-39.19	174	-39.19	4020170	23	1680	8	HELB	protein_coding	GO:0004003; GO:0006269; GO:0032508; GO:0006261; GO:0005737; GO:0003723; GO:0004004; GO:0017116; GO:0043141; GO:0006260; GO:0006396; GO:0006974; GO:1903775; GO:2000042; GO:0005634; GO:0005658; GO:0005662; GO:0035861
ENSGALG00000009885	gga-novel-892-mature	ENSGALT00000016069	174	-39.19	174	-39.19	4020171	23	3108	8	HELB	protein_coding	GO:0004003; GO:0006269; GO:0032508; GO:0006261; GO:0005737; GO:0003723; GO:0004004; GO:0017116; GO:0043141; GO:0006260; GO:0006396; GO:0006974; GO:1903775; GO:2000042; GO:0005634; GO:0005658; GO:0005662; GO:0035861
ENSGALG00000009963	gga-novel-892-mature	ENSGALT00000016196	165	-31.63	165	-31.63	4020197	23	584	95	LYZ	protein_coding	GO:0005615; GO:0005576; GO:0016787; GO:0003824; GO:0008152; GO:0016798; GO:0042742; GO:0003796; GO:0042802; GO:0019835; GO:0031640; GO:0050830; GO:0050829; GO:0005515; GO:0005783; GO:0016231; GO:0016998; GO:0051672; GO:0005737
ENSGALG00000011323	gga-novel-892-mature	ENSGALT00000018475	181	-38.79	181	-38.79	4020347	23	1410	82	SNAPC3	protein_coding	GO:0003677; GO:0006366; GO:0009301; GO:0005634; GO:0005654; GO:0005730; GO:0016604
ENSGALG00000011651	gga-novel-892-mature	ENSGALT00000019040	327	-64.06	164	-33.91	4020402	23	1583	28 71	ARL1	protein_coding	GO:0000166; GO:0005794; GO:0005737; GO:0005622; GO:0005525; GO:0005829; GO:0003924; GO:0008047; GO:0019904; GO:0007030; GO:0009404; GO:0031584; GO:0034067; GO:0042147; GO:0005802
ENSGALG00000011662	gga-novel-892-mature	ENSGALT00000054394	327	-64.06	164	-33.91	4020404	23	7866	7793 7836		protein_coding	GO:0006913; GO:0005643; GO:0017056; GO:0006999; GO:0044611; GO:0016020; GO:0016021	gga03013:417935
ENSGALG00000011662	gga-novel-892-mature	ENSGALT00000019063	327	-64.06	164	-33.91	4020405	23	7779	7706 7749		protein_coding	GO:0006913; GO:0005643; GO:0017056; GO:0006999; GO:0044611; GO:0016020; GO:0016021	gga03013:417935
ENSGALG00000011993	gga-novel-892-mature	ENSGALT00000019565	163	-30.1	163	-30.1	4020550	23	558	85	RBX1	protein_coding	GO:0008270; GO:0061630; GO:0031463; GO:0004842; GO:0008134; GO:0019788; GO:0031625; GO:0034450; GO:0097602; GO:0006513; GO:0016567; GO:0030163; GO:0031146; GO:0032436; GO:0043161; GO:0045116; GO:0005654; GO:0005829; GO:0019005; GO:0031461; GO:0031462; GO:0031464; GO:0031465; GO:0031466; GO:0031467; GO:0043224; GO:0080008	gga04141:418001; gga04120:418001; gga03420:418001; gga04310:418001; gga04350:418001; gga04110:418001; gga04114:418001
ENSGALG00000011993	gga-novel-892-mature	ENSGALT00000064267	163	-30.1	163	-30.1	4020551	23	442	48	RBX1	protein_coding	GO:0008270; GO:0061630; GO:0031463; GO:0004842; GO:0008134; GO:0019788; GO:0031625; GO:0034450; GO:0097602; GO:0006513; GO:0016567; GO:0030163; GO:0031146; GO:0032436; GO:0043161; GO:0045116; GO:0005654; GO:0005829; GO:0019005; GO:0031461; GO:0031462; GO:0031464; GO:0031465; GO:0031466; GO:0031467; GO:0043224; GO:0080008	gga04141:418001; gga04120:418001; gga03420:418001; gga04310:418001; gga04350:418001; gga04110:418001; gga04114:418001
ENSGALG00000012135	gga-novel-892-mature	ENSGALT00000037892	156	-32.68	156	-32.68	4020566	23	1452	103	ATF4	protein_coding	GO:0005634; GO:0005737; GO:0006355; GO:0003700; GO:0006357; GO:0000978; GO:0000980; GO:0000981; GO:0001077; GO:0001085; GO:0003677; GO:0019901; GO:0043522; GO:0043565; GO:0044212; GO:0006094; GO:0006874; GO:0007623; GO:0010575; GO:0010628; GO:0032922; GO:0034198; GO:0034976; GO:0036091; GO:0036499; GO:0042149; GO:0042789; GO:0043525; GO:0045893; GO:0045943; GO:0045944; GO:0070059; GO:0070169; GO:…	gga04141:395693; gga04010:395693; gga04137:395693; gga04210:395693; gga04912:395693; gga04261:395693
ENSGALG00000012265	gga-novel-892-mature	ENSGALT00000020033	159	-30.89	159	-30.89	4020618	23	4568	1	MICALL1	protein_coding	GO:0046872; GO:0017137; GO:0032456; GO:0042802; GO:0070300; GO:0006612; GO:0006897; GO:0006898; GO:0031175; GO:0032458; GO:0036010; GO:0097320; GO:1990126; GO:0005770; GO:0019898; GO:0055038; GO:0005622
ENSGALG00000012265	gga-novel-892-mature	ENSGALT00000020035	159	-30.89	159	-30.89	4020619	23	4761	1	MICALL1	protein_coding	GO:0046872; GO:0017137; GO:0032456; GO:0042802; GO:0070300; GO:0006612; GO:0006897; GO:0006898; GO:0031175; GO:0032458; GO:0036010; GO:0097320; GO:1990126; GO:0005770; GO:0019898; GO:0055038; GO:0005622
ENSGALG00000029746	gga-novel-892-mature	ENSGALT00000069512	163	-33.28	163	-33.28	4020743	23	1666	17	NT5DC3	protein_coding	GO:0046872; GO:0043235
ENSGALG00000012865	gga-novel-892-mature	ENSGALT00000059810	169	-31.55	169	-31.55	4020806	23	2518	1	BRAF	protein_coding	GO:0000166; GO:0005524; GO:0016301; GO:0016740; GO:0016310; GO:0004672; GO:0004674; GO:0006468; GO:0035556; GO:0046872; GO:0005622; GO:0007165; GO:0016020; GO:0005634; GO:0005886; GO:0005737; GO:0000165; GO:0000186; GO:0030154; GO:0007275; GO:0004709; GO:0070374; GO:0043066; GO:0002318; GO:0008542; GO:0010628; GO:0010764; GO:0030878; GO:0035019; GO:0035690; GO:0042127; GO:0043367; GO:0043368; GO:…	gga04010:396239; gga04012:396239; gga04068:396239; gga04150:396239; gga04510:396239; gga04810:396239; gga04910:396239; gga04914:396239; gga04270:396239
ENSGALG00000012865	gga-novel-892-mature	ENSGALT00000020980	169	-31.55	169	-31.55	4020807	23	2681	33	BRAF	protein_coding	GO:0000166; GO:0005524; GO:0016301; GO:0016740; GO:0016310; GO:0004672; GO:0004674; GO:0006468; GO:0035556; GO:0046872; GO:0005622; GO:0007165; GO:0016020; GO:0005634; GO:0005886; GO:0005737; GO:0000165; GO:0000186; GO:0030154; GO:0007275; GO:0004709; GO:0070374; GO:0043066; GO:0002318; GO:0008542; GO:0010628; GO:0010764; GO:0030878; GO:0035019; GO:0035690; GO:0042127; GO:0043367; GO:0043368; GO:…	gga04010:396239; gga04012:396239; gga04068:396239; gga04150:396239; gga04510:396239; gga04810:396239; gga04910:396239; gga04914:396239; gga04270:396239
ENSGALG00000013085	gga-novel-892-mature	ENSGALT00000086346	163	-33.46	163	-33.46	4020934	23	4021	66	PTPRO	protein_coding	GO:0016020; GO:0016021; GO:0004725; GO:0016791; GO:0006470; GO:0016311; GO:0016787; GO:0004721; GO:0017147; GO:0042802; GO:0042803; GO:0000902; GO:0002548; GO:0003093; GO:0007411; GO:0030032; GO:0032835; GO:0035335; GO:0036060; GO:0072112; GO:0090090; GO:0005886; GO:0016324; GO:0016328; GO:0043197
ENSGALG00000013085	gga-novel-892-mature	ENSGALT00000037455	163	-33.46	163	-33.46	4020935	23	5202	66	PTPRO	protein_coding	GO:0016020; GO:0016021; GO:0004725; GO:0016791; GO:0006470; GO:0016311; GO:0016787; GO:0004721; GO:0017147; GO:0042802; GO:0042803; GO:0000902; GO:0002548; GO:0003093; GO:0007411; GO:0030032; GO:0032835; GO:0035335; GO:0036060; GO:0072112; GO:0090090; GO:0005886; GO:0016324; GO:0016328; GO:0043197
ENSGALG00000013085	gga-novel-892-mature	ENSGALT00000021363	163	-33.46	163	-33.46	4020936	23	3708	46	PTPRO	protein_coding	GO:0016020; GO:0016021; GO:0004725; GO:0016791; GO:0006470; GO:0016311; GO:0016787; GO:0004721; GO:0017147; GO:0042802; GO:0042803; GO:0000902; GO:0002548; GO:0003093; GO:0007411; GO:0030032; GO:0032835; GO:0035335; GO:0036060; GO:0072112; GO:0090090; GO:0005886; GO:0016324; GO:0016328; GO:0043197
ENSGALG00000013244	gga-novel-892-mature	ENSGALT00000021626	168	-32.98	168	-32.98	4020989	23	4808	4189	ABCC9	protein_coding	GO:0000166; GO:0005524; GO:0016020; GO:0016021; GO:0055085; GO:0016887; GO:0042626; GO:0006813; GO:0071805; GO:0007165; GO:0008281; GO:0042493; GO:0005267; GO:0044325; GO:0051607; GO:0005886; GO:0008076; GO:0008282; GO:0030017; GO:0042383	gga02010:418200
ENSGALG00000013244	gga-novel-892-mature	ENSGALT00000063001	168	-32.98	168	-32.98	4020990	23	4599	3980	ABCC9	protein_coding	GO:0000166; GO:0005524; GO:0016020; GO:0016021; GO:0055085; GO:0016887; GO:0042626; GO:0006813; GO:0071805; GO:0007165; GO:0008281; GO:0042493; GO:0005267; GO:0044325; GO:0051607; GO:0005886; GO:0008076; GO:0008282; GO:0030017; GO:0042383	gga02010:418200
ENSGALG00000013244	gga-novel-892-mature	ENSGALT00000047243	168	-32.98	168	-32.98	4020991	23	4551	3932	ABCC9	protein_coding	GO:0000166; GO:0005524; GO:0016020; GO:0016021; GO:0055085; GO:0016887; GO:0042626; GO:0006813; GO:0071805; GO:0007165; GO:0008281; GO:0042493; GO:0005267; GO:0044325; GO:0051607; GO:0005886; GO:0008076; GO:0008282; GO:0030017; GO:0042383	gga02010:418200
ENSGALG00000014140	gga-novel-892-mature	ENSGALT00000050341	165	-35.32	165	-35.32	4021034	23	1741	19	ARFGAP3	protein_coding	GO:0046872; GO:0005096; GO:0043547; GO:0009306; GO:0005794; GO:0005829	gga04144:418224
ENSGALG00000014164	gga-novel-892-mature	ENSGALT00000022909	160	-31.09	160	-31.09	4021039	23	1031	70	BIK	protein_coding	GO:0016020; GO:0016021; GO:0006915
ENSGALG00000028840	gga-novel-892-mature	ENSGALT00000044529	165	-33.93	165	-33.93	4021081	23	1639	185	CDPF1	protein_coding
ENSGALG00000032458	gga-novel-904-mature	ENSGALT00000075097	177	-34.67	177	-34.67	4054410	22	1058	748	RABL2L	protein_coding	GO:0005525; GO:0003924; GO:0007338; GO:0008594; GO:0030317; GO:0060271; GO:0030992; GO:0097225
ENSGALG00000009976	gga-novel-904-mature	ENSGALT00000016216	158	-31.2	158	-31.2	4054955	22	1683	1420	LRRC10	protein_coding	GO:0003779; GO:0051393; GO:0055013; GO:0005634; GO:0005739; GO:0005856; GO:0030016; GO:0030017
ENSGALG00000011269	gga-novel-904-mature	ENSGALT00000018390	171	-30.21	171	-30.21	4055068	22	1677	159	EPYC	protein_coding	GO:0005576; GO:0005615; GO:0007409
ENSGALG00000011269	gga-novel-904-mature	ENSGALT00000076046	171	-30.21	171	-30.21	4055069	22	972	119	EPYC	protein_coding	GO:0005576; GO:0005615; GO:0007409
ENSGALG00000039351	gga-novel-904-mature	ENSGALT00000048324	166	-32.26	166	-32.26	4055207	22	771	692		protein_coding
ENSGALG00000012812	gga-novel-904-mature	ENSGALT00000020903	160	-30.17	160	-30.17	4055532	22	1500	392	SVOPL	protein_coding	GO:0016020; GO:0016021; GO:0055085
ENSGALG00000012812	gga-novel-904-mature	ENSGALT00000071335	160	-30.17	160	-30.17	4055533	22	1509	365	SVOPL	protein_coding	GO:0016020; GO:0016021; GO:0055085
ENSGALG00000012944	gga-novel-904-mature	ENSGALT00000021113	168	-31.17	168	-31.17	4055597	22	4268	2363		protein_coding
ENSGALG00000036964	gga-novel-905-mature	ENSGALT00000058315	160	-32.31	160	-32.31	4058524	23	1569	1186		protein_coding
ENSGALG00000035824	gga-novel-926-mature	ENSGALT00000082928	165	-32.4	165	-32.4	4118124	23	3486	408	ARSA	protein_coding	GO:0003824; GO:0008152; GO:0008484; GO:0007339; GO:0005886; GO:0016021	gga00600:426863; gga04142:426863
ENSGALG00000034366	gga-novel-926-mature	ENSGALT00000059027	168	-30.77	168	-30.77	4118125	23	3194	1160	ACR	protein_coding	GO:0006508; GO:0016787; GO:0008233; GO:0004252; GO:0008236; GO:0001669; GO:0005537; GO:0007190; GO:0007338; GO:0007339; GO:0007340; GO:0007341; GO:0032991
ENSGALG00000035824	gga-novel-926-mature	ENSGALT00000048685	165	-32.4	165	-32.4	4118126	23	3506	408	ARSA	protein_coding	GO:0003824; GO:0008152; GO:0008484; GO:0007339; GO:0005886; GO:0016021	gga00600:426863; gga04142:426863
ENSGALG00000006833	gga-novel-926-mature	ENSGALT00000011058	165	-30.67	165	-30.67	4118225	23	2920	840	ITIH2	protein_coding	GO:0010951; GO:0004867; GO:0030212
ENSGALG00000034198	gga-novel-926-mature	ENSGALT00000065648	175	-39.09	175	-39.09	4118262	23	2844	1977	MCM10	protein_coding	GO:0005634; GO:0006260; GO:0019899; GO:0042802; GO:0006974; GO:0008283; GO:0005730
ENSGALG00000006563	gga-novel-926-mature	ENSGALT00000010596	162	-34.5	162	-34.5	4118282	23	2706	2421	SEMA3D	protein_coding	GO:0005615; GO:0005576; GO:0007275; GO:0030154; GO:0007399; GO:0038191; GO:0050919
ENSGALG00000007998	gga-novel-926-mature	ENSGALT00000012986	176	-35.35	176	-35.35	4118356	23	6224	1538	SLC26A4	protein_coding	GO:0016020; GO:0016021; GO:0055085; GO:0098656; GO:0008271; GO:0015116; GO:0008272; GO:1902358; GO:0005254; GO:0015106; GO:0015301; GO:0019531; GO:0015701; GO:0019532; GO:0042391; GO:0051453; GO:1902476; GO:0005887; GO:0006885; GO:0032880; GO:0016324; GO:0031526; GO:0070062
ENSGALG00000007959	gga-novel-926-mature	ENSGALT00000030736	159	-33.26	159	-33.26	4118359	23	2370	1891	SLC26A3	protein_coding	GO:0016020; GO:0016021; GO:0055085; GO:0005887; GO:0008271; GO:0015116; GO:0008272; GO:1902358; GO:0006821; GO:0015297; GO:0005254; GO:0015106; GO:0015301; GO:0019531; GO:0015701; GO:0019532; GO:0042391; GO:0051453; GO:1902476; GO:0015108; GO:0048240; GO:0051454; GO:0060081; GO:0071320; GO:0097225
ENSGALG00000027213	gga-novel-926-mature	ENSGALT00000046004	172	-32.76	172	-32.76	4118755	23	1441	63	ALX1	protein_coding	GO:0003677; GO:0005634; GO:0006366; GO:0006355; GO:0007275; GO:0003700; GO:0043565; GO:0000977; GO:0001228; GO:0046982; GO:0000122; GO:0001755; GO:0001843; GO:0009952; GO:0010718; GO:0014031; GO:0030326; GO:0045893; GO:0045944; GO:0048704; GO:0060021; GO:0005654; GO:0005667; GO:0005794; GO:0016604
ENSGALG00000019304	gga-novel-926-mature	ENSGALT00000030574	168	-31.16	168	-31.16	4119161	23	477	51		protein_coding	GO:0003677; GO:0046983; GO:0006357; GO:0003700; GO:0000977; GO:0090575
ENSGALG00000038647	gga-novel-926-mature	ENSGALT00000081441	151	-31.52	151	-31.52	4119167	23	807	495		protein_coding	GO:0046982
ENSGALG00000030933	gga-novel-926-mature	ENSGALT00000068252	168	-31.24	168	-31.24	4119204	23	1037	500	C1H12ORF73	protein_coding
ENSGALG00000040666	gga-novel-926-mature	ENSGALT00000062458	167	-35.29	167	-35.29	4119242	23	3222	134	ATP6V0A4	protein_coding	GO:0016020; GO:0016021; GO:0006811; GO:0015078; GO:0015991; GO:0000220; GO:0033179; GO:0051117; GO:0001503; GO:0006885; GO:0007588; GO:0007605; GO:1902600; GO:0005768; GO:0005886; GO:0005903; GO:0016324; GO:0016471; GO:0031526; GO:0045177	gga00190:418104; gga04145:418104; gga04142:418104
ENSGALG00000040666	gga-novel-926-mature	ENSGALT00000087092	167	-35.29	167	-35.29	4119243	23	3130	71	ATP6V0A4	protein_coding	GO:0016020; GO:0016021; GO:0006811; GO:0015078; GO:0015991; GO:0000220; GO:0033179; GO:0051117; GO:0001503; GO:0006885; GO:0007588; GO:0007605; GO:1902600; GO:0005768; GO:0005886; GO:0005903; GO:0016324; GO:0016471; GO:0031526; GO:0045177	gga00190:418104; gga04145:418104; gga04142:418104
ENSGALG00000031503	gga-novel-926-mature	ENSGALT00000050156	176	-31.84	176	-31.84	4119557	23	5232	4904	LRP6	protein_coding	GO:0016020; GO:0016021; GO:0006898; GO:0007275; GO:0005886; GO:0016055; GO:0042813; GO:0060070; GO:0017147; GO:0005041; GO:0005102; GO:0005109; GO:0019210; GO:0019534; GO:0042802; GO:0042803; GO:0071936; GO:0001933; GO:0006469; GO:0014029; GO:0014033; GO:0034392; GO:0044332; GO:0045787; GO:0045893; GO:0045944; GO:0051091; GO:0060828; GO:0071397; GO:0071901; GO:0072659; GO:0090263; GO:1901998; GO:…	gga04310:419097; gga04150:419097
ENSGALG00000039420	gga-novel-943-mature	ENSGALT00000057435	172	-31	172	-31	4167375	22	2815	1507	TNPO3	protein_coding	GO:0005634; GO:0042802; GO:0006606; GO:0043231
ENSGALG00000042365	gga-novel-943-mature	ENSGALT00000057326	162	-30.39	162	-30.39	4168339	22	3228	913	CARD10	protein_coding	GO:0005622; GO:0042981; GO:0007250; GO:0090051; GO:1900182
ENSGALG00000042365	gga-novel-943-mature	ENSGALT00000064012	162	-30.39	162	-30.39	4168340	22	3427	1112	CARD10	protein_coding	GO:0005622; GO:0042981; GO:0007250; GO:0090051; GO:1900182
ENSGALG00000012488	gga-novel-943-mature	ENSGALT00000020401	166	-33.69	166	-33.69	4168353	22	1123	823	TST	protein_coding	GO:0016740; GO:0004792; GO:0008097; GO:0030855; GO:0035928; GO:0051029; GO:0005739	gga00920:418049; gga00270:418049; gga04122:418049
ENSGALG00000025881	gga-novel-943-mature	ENSGALT00000044611	163	-30.62	163	-30.62	4168355	22	4169	529		protein_coding	GO:0016020; GO:0016021	gga04060:771315; gga04210:771315
ENSGALG00000025881	gga-novel-943-mature	ENSGALT00000020448	163	-30.62	163	-30.62	4168356	22	2309	1535		protein_coding	GO:0016020; GO:0016021	gga04060:771315; gga04210:771315
ENSGALG00000013022	gga-novel-943-mature	ENSGALT00000021261	158	-32.01	158	-32.01	4168579	22	6246	2213	CACNA1C	protein_coding	GO:0016020; GO:0016021; GO:0055085; GO:0005216; GO:0005244; GO:0005245; GO:0005262; GO:0006811; GO:0006816; GO:0034765; GO:0070588; GO:0005891; GO:0005886; GO:0086010; GO:0008331; GO:0005516; GO:0051393; GO:0086007; GO:0086056; GO:0002520; GO:0007204; GO:0007507; GO:0035115; GO:0043010; GO:0061337; GO:0061577; GO:0086002; GO:0086012; GO:0086045; GO:0086091; GO:0098911; GO:0098912; GO:0005737; GO:…	gga04010:395891; gga04020:395891; gga04912:395891; gga04260:395891; gga04261:395891; gga04270:395891
ENSGALG00000013022	gga-novel-943-mature	ENSGALT00000054139	158	-32.01	158	-32.01	4168580	22	6234	2213	CACNA1C	protein_coding	GO:0016020; GO:0016021; GO:0055085; GO:0005216; GO:0005244; GO:0005245; GO:0005262; GO:0006811; GO:0006816; GO:0034765; GO:0070588; GO:0005891; GO:0005886; GO:0086010; GO:0008331; GO:0005516; GO:0051393; GO:0086007; GO:0086056; GO:0002520; GO:0007204; GO:0007507; GO:0035115; GO:0043010; GO:0061337; GO:0061577; GO:0086002; GO:0086012; GO:0086045; GO:0086091; GO:0098911; GO:0098912; GO:0005737; GO:…	gga04010:395891; gga04020:395891; gga04912:395891; gga04260:395891; gga04261:395891; gga04270:395891
ENSGALG00000043178	gga-novel-1069-mature	ENSGALT00000080345	168	-31.96	168	-31.96	4532261	22	9263	9213		protein_coding	GO:0043087; GO:0019208
ENSGALG00000010044	gga-novel-1069-mature	ENSGALT00000016322	162	-30.35	162	-30.35	4532805	22	1088	719	KCNMB4	protein_coding	GO:0016020; GO:0016021; GO:0006813; GO:0015269; GO:0007268; GO:0071805; GO:0008076; GO:0015459; GO:0001508; GO:0005513; GO:0019228; GO:0005887	gga04270:417852
ENSGALG00000011800	gga-novel-1069-mature	ENSGALT00000081148	161	-31.36	161	-31.36	4533072	22	3960	1524	FAM234B	protein_coding	GO:0016020; GO:0016021
ENSGALG00000011800	gga-novel-1069-mature	ENSGALT00000019258	161	-31.36	161	-31.36	4533073	22	1845	1469	FAM234B	protein_coding	GO:0016020; GO:0016021
ENSGALG00000013034	gga-novel-1069-mature	ENSGALT00000021278	184	-38.23	184	-38.23	4533483	22	4454	2204	CECR2	protein_coding	GO:0043044; GO:0021915; GO:0090537; GO:0001842; GO:0001843; GO:0007338; GO:0060122; GO:0090102; GO:0005719; GO:0031010
ENSGALG00000013034	gga-novel-1069-mature	ENSGALT00000070397	184	-38.23	184	-38.23	4533484	22	4569	2175	CECR2	protein_coding	GO:0043044; GO:0021915; GO:0090537; GO:0001842; GO:0001843; GO:0007338; GO:0060122; GO:0090102; GO:0005719; GO:0031010
ENSGALG00000012034	gga-novel-1191-mature	ENSGALT00000019639	164	-30.43	164	-30.43	4886463	24	1542	1203	ADSL	protein_coding	GO:0003824; GO:0016829; GO:0006164; GO:0006189; GO:0044208; GO:0004018; GO:0070626; GO:0009152	gga00230:396540; gga00250:396540
ENSGALG00000012272	gga-novel-1191-mature	ENSGALT00000020049	177	-34.24	177	-34.24	4886511	24	3550	2014	TMEM184B	protein_coding	GO:0016020; GO:0016021; GO:0005215
ENSGALG00000012857	gga-novel-1191-mature	ENSGALT00000020969	177	-30.47	177	-30.47	4886704	24	3373	1150	DENND2A	protein_coding	GO:0005829; GO:0017112; GO:0042147; GO:0015629
ENSGALG00000012857	gga-novel-1191-mature	ENSGALT00000079220	177	-30.47	177	-30.47	4886705	24	3345	1158	DENND2A	protein_coding	GO:0005829; GO:0017112; GO:0042147; GO:0015629
ENSGALG00000029746	gga-novel-1199-mature	ENSGALT00000069512	151	-30.17	151	-30.17	4909815	18	1666	59	NT5DC3	protein_coding	GO:0046872; GO:0043235
ENSGALG00000014812	gga-miR-184-3p	ENSGALT00000023915	162	-31.96	162	-31.96	158412	22	2451	587	SIDT1	protein_coding	GO:0016020; GO:0016021; GO:0051033; GO:0033227
ENSGALG00000043342	gga-miR-1557	ENSGALT00000073383	305	-63.83	153	-32.77	408005	20	1626	647 564		protein_coding
ENSGALG00000016779	gga-miR-1557	ENSGALT00000027090	157	-33.98	157	-33.98	408471	20	1215	290	RNF149	protein_coding	GO:0016020; GO:0016021; GO:0016567; GO:0061630; GO:0031647; GO:0035690; GO:0043409
ENSGALG00000016779	gga-miR-1557	ENSGALT00000071654	157	-33.98	157	-33.98	408472	20	1245	290	RNF149	protein_coding	GO:0016020; GO:0016021; GO:0016567; GO:0061630; GO:0031647; GO:0035690; GO:0043409
ENSGALG00000016779	gga-miR-1557	ENSGALT00000056863	157	-33.98	157	-33.98	408473	20	1343	290	RNF149	protein_coding	GO:0016020; GO:0016021; GO:0016567; GO:0061630; GO:0031647; GO:0035690; GO:0043409
ENSGALG00000016905	gga-miR-1557	ENSGALT00000027326	153	-30.06	153	-30.06	408686	20	2079	2013	SLITRK1	protein_coding	GO:0007409; GO:0007399; GO:0007416; GO:0030534; GO:0035264; GO:0042592; GO:0050772; GO:0051965; GO:0045202
ENSGALG00000014513	gga-miR-1584	ENSGALT00000023425	153	-34	153	-34	453728	20	1101	350	CDCA3	protein_coding	GO:0007049; GO:0005913
ENSGALG00000015077	gga-miR-1584	ENSGALT00000024321	156	-37.22	156	-37.22	453880	20	4464	1515	ARHGAP31	protein_coding	GO:0005622; GO:0007165; GO:0043547; GO:0005096; GO:0007264; GO:0017124; GO:0030027
ENSGALG00000015193	gga-miR-1584	ENSGALT00000024512	161	-33.67	161	-33.67	453930	20	4206	1705	CCDC80	protein_coding	GO:0001968; GO:0005539; GO:0008201; GO:0009617; GO:0010811; GO:0030198; GO:0005604; GO:0005614; GO:0031012
ENSGALG00000015193	gga-miR-1584	ENSGALT00000085468	161	-33.67	161	-33.67	453931	20	3938	1700	CCDC80	protein_coding	GO:0001968; GO:0005539; GO:0008201; GO:0009617; GO:0010811; GO:0030198; GO:0005604; GO:0005614; GO:0031012
ENSGALG00000015346	gga-miR-1584	ENSGALT00000024766	171	-38.47	171	-38.47	453994	20	3380	894	NFKBIZ	protein_coding	GO:0005634; GO:0006357; GO:0003712; GO:0006954; GO:0050852; GO:2000321; GO:0016607; GO:0036464
ENSGALG00000015389	gga-miR-1584	ENSGALT00000024825	156	-35.46	156	-35.46	454027	20	2484	1388	TMPRSS7	protein_coding	GO:0016020; GO:0016021; GO:0006508; GO:0016787; GO:0008233; GO:0004252; GO:0008236; GO:0005886
ENSGALG00000031010	gga-miR-1584	ENSGALT00000049196	155	-33.68	155	-33.68	454216	20	1557	650	OLIG2	protein_coding	GO:0003677; GO:0005634; GO:0046983; GO:0006351; GO:0006355; GO:0003700; GO:0042552; GO:0030182; GO:0003705; GO:0042803; GO:0071837; GO:0000122; GO:0007399; GO:0021522; GO:0021529; GO:0021530; GO:0021778; GO:0021794; GO:0045665; GO:0048663; GO:0048709; GO:0048714; GO:0005737
ENSGALG00000041812	gga-miR-1584	ENSGALT00000085760	158	-33.75	158	-33.75	454247	20	662	14		protein_coding	GO:0016020; GO:0046933; GO:0015986; GO:0099132	gga00190:418508
ENSGALG00000016415	gga-miR-1584	ENSGALT00000026478	165	-31.24	165	-31.24	454484	20	1962	539	MAP7D2	protein_coding	GO:0000226; GO:0015630; GO:0005198
ENSGALG00000016549	gga-miR-1584	ENSGALT00000026701	161	-31.66	161	-31.66	454513	20	2887	1800	CTPS2	protein_coding	GO:0000166; GO:0005524; GO:0016874; GO:0006541; GO:0006241; GO:0003883; GO:0006221; GO:0044210	gga00240:418620
ENSGALG00000033739	gga-miR-1584	ENSGALT00000051978	156	-35.76	156	-35.76	454749	20	1254	52	POU3F3	protein_coding	GO:0003677; GO:0005634; GO:0006351; GO:0006355; GO:0003700; GO:0043565; GO:0006357; GO:0007420; GO:0071837; GO:0001822; GO:0007588; GO:0008284; GO:0021799; GO:0021869; GO:0043066; GO:0045892; GO:0045893; GO:0045944; GO:0048878; GO:0072218; GO:0072227; GO:0072233; GO:0072236; GO:0072240
ENSGALG00000033739	gga-miR-1584	ENSGALT00000062765	156	-35.76	156	-35.76	454750	20	1287	52	POU3F3	protein_coding	GO:0003677; GO:0005634; GO:0006351; GO:0006355; GO:0003700; GO:0043565; GO:0006357; GO:0007420; GO:0071837; GO:0001822; GO:0007588; GO:0008284; GO:0021799; GO:0021869; GO:0043066; GO:0045892; GO:0045893; GO:0045944; GO:0048878; GO:0072218; GO:0072227; GO:0072233; GO:0072236; GO:0072240
ENSGALG00000036798	gga-miR-1584	ENSGALT00000053661	167	-36.97	167	-36.97	454826	20	6481	1357	COL4A1	protein_coding	GO:0005581; GO:0005201; GO:0048407; GO:0001569; GO:0007420; GO:0007528; GO:0038063; GO:0048514; GO:0061304; GO:0061333; GO:0071230; GO:0071711; GO:0005587; GO:0005604	gga04512:395530; gga04510:395530; gga04933:395530
ENSGALG00000030353	gga-miR-1584	ENSGALT00000070094	157	-31.81	157	-31.81	454837	20	2307	876	SOX1	protein_coding	GO:0003677; GO:0005634; GO:0006366; GO:0006355; GO:0007399; GO:0000978; GO:0001077; GO:0043565; GO:0001764; GO:0002089; GO:0021521; GO:0021879; GO:0021884; GO:0030900; GO:0045944; GO:1990830
ENSGALG00000041083	gga-miR-1584	ENSGALT00000078048	155	-32.56	155	-32.56	454874	20	1437	275	ZIC2	protein_coding	GO:0003676; GO:0005634; GO:0016604
ENSGALG00000022751	gga-miR-1584	ENSGALT00000036526	160	-35.11	160	-35.11	454879	20	1008	970		protein_coding	GO:0016020; GO:0016021; GO:0004930; GO:0007165; GO:0007186
ENSGALG00000016890	gga-miR-1584	ENSGALT00000030196	160	-31.84	160	-31.84	454898	20	4444	804	MBNL2	protein_coding	GO:0046872; GO:0000381; GO:0043484; GO:0005654
ENSGALG00000016890	gga-miR-1584	ENSGALT00000042993	160	-31.84	160	-31.84	454899	20	4480	804	MBNL2	protein_coding	GO:0046872; GO:0000381; GO:0043484; GO:0005654
ENSGALG00000016890	gga-miR-1584	ENSGALT00000043812	160	-31.84	160	-31.84	454900	20	4274	804	MBNL2	protein_coding	GO:0046872; GO:0000381; GO:0043484; GO:0005654
ENSGALG00000016890	gga-miR-1584	ENSGALT00000045837	160	-31.84	160	-31.84	454902	20	4390	804	MBNL2	protein_coding	GO:0046872; GO:0000381; GO:0043484; GO:0005654
ENSGALG00000016890	gga-miR-1584	ENSGALT00000046080	160	-31.84	160	-31.84	454903	20	4295	804	MBNL2	protein_coding	GO:0046872; GO:0000381; GO:0043484; GO:0005654
ENSGALG00000026361	gga-miR-1584	ENSGALT00000044859	165	-34.33	165	-34.33	454936	20	2826	2171	SLITRK5	protein_coding	GO:0016020; GO:0016021; GO:0007409; GO:0007268; GO:0007625; GO:0009410; GO:0021756; GO:0030534; GO:0043588; GO:0048813; GO:0051965; GO:0072358; GO:0043235
ENSGALG00000016927	gga-miR-1584	ENSGALT00000027364	158	-35.78	158	-35.78	454990	20	1579	246	KLF5	protein_coding	GO:0006355; GO:0003700; GO:0003676; GO:0000978; GO:0001077; GO:0003677; GO:0000122; GO:0001525; GO:0006357; GO:0030033; GO:0032534; GO:0035914; GO:0045600; GO:0045893; GO:0045944; GO:0060576; GO:0099156; GO:1902895; GO:1990830; GO:0005634; GO:0005654; GO:0005794; GO:0043231
ENSGALG00000015299	gga-miR-1596-3p	ENSGALT00000024692	165	-32.79	165	-32.79	477844	22	1833	1383	TFG	protein_coding	GO:0006888; GO:0000139; GO:0048208; GO:0042802; GO:0070971; GO:0005737
ENSGALG00000015299	gga-miR-1596-3p	ENSGALT00000089316	165	-32.79	165	-32.79	477845	22	1784	1334	TFG	protein_coding	GO:0006888; GO:0000139; GO:0048208; GO:0042802; GO:0070971; GO:0005737
ENSGALG00000014468	gga-miR-1618-5p	ENSGALT00000023361	165	-33.38	165	-33.38	513394	22	1591	359	MLF2	protein_coding	GO:0016020; GO:0016021; GO:0006952; GO:0005634
ENSGALG00000014468	gga-miR-1618-5p	ENSGALT00000090364	165	-33.38	165	-33.38	513396	22	1455	224	MLF2	protein_coding	GO:0016020; GO:0016021; GO:0006952; GO:0005634
ENSGALG00000014468	gga-miR-1618-5p	ENSGALT00000085945	165	-33.38	165	-33.38	513397	22	1544	313	MLF2	protein_coding	GO:0016020; GO:0016021; GO:0006952; GO:0005634
ENSGALG00000014468	gga-miR-1618-5p	ENSGALT00000062175	165	-33.38	165	-33.38	513398	22	1502	271	MLF2	protein_coding	GO:0016020; GO:0016021; GO:0006952; GO:0005634
ENSGALG00000014468	gga-miR-1618-5p	ENSGALT00000086482	165	-33.38	165	-33.38	513399	22	1453	222	MLF2	protein_coding	GO:0016020; GO:0016021; GO:0006952; GO:0005634
ENSGALG00000014468	gga-miR-1618-5p	ENSGALT00000085934	165	-33.38	165	-33.38	513400	22	1038	299	MLF2	protein_coding	GO:0016020; GO:0016021; GO:0006952; GO:0005634
ENSGALG00000014468	gga-miR-1618-5p	ENSGALT00000087695	165	-33.38	165	-33.38	513401	22	1450	333	MLF2	protein_coding	GO:0016020; GO:0016021; GO:0006952; GO:0005634
ENSGALG00000040620	gga-miR-1618-5p	ENSGALT00000070123	165	-30.9	165	-30.9	513564	22	2067	1812	LSAMP	protein_coding	GO:0016020; GO:0005886; GO:0007155; GO:0031225; GO:0035641; GO:0005829
ENSGALG00000016281	gga-miR-1618-5p	ENSGALT00000026250	178	-39.13	178	-39.13	514102	22	13623	10783	DMD	protein_coding	GO:0016020; GO:0046872; GO:0005886; GO:0005737; GO:0008270; GO:0003779; GO:0005856; GO:0030054; GO:0045202; GO:0045211; GO:0002162; GO:0050998; GO:0001954; GO:0002027; GO:0006355; GO:0007517; GO:0007519; GO:0008065; GO:0010468; GO:0010880; GO:0010881; GO:0014809; GO:0014819; GO:0014904; GO:0021629; GO:0033137; GO:0034613; GO:0034622; GO:0035994; GO:0042391; GO:0045213; GO:0046716; GO:0048747; GO:…
ENSGALG00000016281	gga-miR-1618-5p	ENSGALT00000075829	178	-39.13	178	-39.13	514103	22	10575	10171	DMD	protein_coding	GO:0016020; GO:0046872; GO:0005886; GO:0005737; GO:0008270; GO:0003779; GO:0005856; GO:0030054; GO:0045202; GO:0045211; GO:0002162; GO:0050998; GO:0001954; GO:0002027; GO:0006355; GO:0007517; GO:0007519; GO:0008065; GO:0010468; GO:0010880; GO:0010881; GO:0014809; GO:0014819; GO:0014904; GO:0021629; GO:0033137; GO:0034613; GO:0034622; GO:0035994; GO:0042391; GO:0045213; GO:0046716; GO:0048747; GO:…
ENSGALG00000030353	gga-miR-1754-5p	ENSGALT00000070094	159	-31.33	159	-31.33	786061	20	2307	1276	SOX1	protein_coding	GO:0003677; GO:0005634; GO:0006366; GO:0006355; GO:0007399; GO:0000978; GO:0001077; GO:0043565; GO:0001764; GO:0002089; GO:0021521; GO:0021879; GO:0021884; GO:0030900; GO:0045944; GO:1990830
ENSGALG00000032599	gga-miR-1765	ENSGALT00000075996	162	-30.62	162	-30.62	805821	20	5695	150	ZNF384	protein_coding	GO:0003676
ENSGALG00000015084	gga-miR-1765	ENSGALT00000024333	160	-30.18	160	-30.18	805995	20	2109	124	IGSF11	protein_coding	GO:0016020; GO:0016021
ENSGALG00000015396	gga-miR-1765	ENSGALT00000024837	159	-30.42	159	-30.42	806145	20	3324	61	CD200	protein_coding	GO:0016020; GO:0016021; GO:0050776; GO:0043031; GO:0005887; GO:0005102; GO:0050839; GO:0005913; GO:0042803; GO:0007156; GO:0007157; GO:0008037
ENSGALG00000015435	gga-miR-1765	ENSGALT00000024895	161	-32.58	161	-32.58	806175	20	3018	153	DCAF6	protein_coding	GO:0030374; GO:0045944; GO:0005634; GO:0005829; GO:0005925; GO:0080008
ENSGALG00000015693	gga-miR-1765	ENSGALT00000046605	168	-39.61	168	-39.61	806252	20	5477	1	USP25	protein_coding	GO:0016579; GO:0036459; GO:0006511; GO:0004843; GO:0031625; GO:0051117; GO:0070536; GO:0071108; GO:1904293; GO:0005783; GO:0005829
ENSGALG00000040342	gga-miR-1765	ENSGALT00000078634	164	-31.92	164	-31.92	806285	20	2775	448	ADAMTS1	protein_coding	GO:0046872; GO:0008270; GO:0006508; GO:0004222; GO:0008237; GO:0008201; GO:0001542; GO:0001822; GO:0060347; GO:1900087; GO:1904707; GO:1904754; GO:0005604; GO:0031012; GO:0031410
ENSGALG00000031010	gga-miR-1765	ENSGALT00000049196	164	-30.95	164	-30.95	806328	20	1557	1315	OLIG2	protein_coding	GO:0003677; GO:0005634; GO:0046983; GO:0006351; GO:0006355; GO:0003700; GO:0042552; GO:0030182; GO:0003705; GO:0042803; GO:0071837; GO:0000122; GO:0007399; GO:0021522; GO:0021529; GO:0021530; GO:0021778; GO:0021794; GO:0045665; GO:0048663; GO:0048709; GO:0048714; GO:0005737
ENSGALG00000016902	gga-miR-1765	ENSGALT00000062008	155	-31.09	155	-31.09	807046	20	1461	84	GPC5	protein_coding	GO:0016020; GO:0005886; GO:0009966; GO:0031225; GO:0046658; GO:0062023
ENSGALG00000016971	gga-miR-1765	ENSGALT00000046228	174	-30.89	174	-30.89	807158	20	1635	230	TSC22D1	protein_coding	GO:0006355; GO:0003700
ENSGALG00000016776	gga-miR-3530-5p	ENSGALT00000027083	165	-30.4	165	-30.4	951554	21	8405	3661	TBC1D8	protein_coding	GO:0005622; GO:0006886; GO:0005096; GO:0017137; GO:0031338; GO:0090630; GO:0012505
ENSGALG00000032599	gga-miR-6577-3p	ENSGALT00000075996	165	-32.42	165	-32.42	1083333	21	5695	1893	ZNF384	protein_coding	GO:0003676
ENSGALG00000037655	gga-miR-6577-3p	ENSGALT00000054607	168	-30.08	168	-30.08	1083716	21	4604	3745	BCL9	protein_coding	GO:0003713; GO:0008013; GO:0060070; GO:0014908; GO:0035019; GO:0035914; GO:0045944; GO:0005634; GO:0005737; GO:0005794; GO:0005801; GO:1990907
ENSGALG00000037030	gga-miR-6606-5p	ENSGALT00000064999	160	-31.23	160	-31.23	1139891	20	1672	589	CREBL2	protein_coding	GO:0006355; GO:0003700
ENSGALG00000037030	gga-miR-6606-5p	ENSGALT00000088485	160	-31.23	160	-31.23	1139892	20	1585	512	CREBL2	protein_coding	GO:0006355; GO:0003700
ENSGALG00000028638	gga-miR-6606-5p	ENSGALT00000044064	158	-32.54	158	-32.54	1140010	20	388	210	CNP1	protein_coding	GO:0005179; GO:0010469; GO:0005576; GO:0050880
ENSGALG00000015084	gga-miR-6606-5p	ENSGALT00000024333	160	-30.66	160	-30.66	1140203	20	2109	1304	IGSF11	protein_coding	GO:0016020; GO:0016021
ENSGALG00000044332	gga-miR-6606-5p	ENSGALT00000086626	161	-31.14	161	-31.14	1140360	20	1149	339		protein_coding	GO:0016020; GO:0016021
ENSGALG00000015464	gga-miR-6606-5p	ENSGALT00000024931	169	-38.68	169	-38.68	1140401	20	2088	25	PTGFRN	protein_coding	GO:0005886; GO:0016021; GO:0034389
ENSGALG00000027579	gga-miR-6606-5p	ENSGALT00000042992	157	-36.56	157	-36.56	1140570	20	1917	171	MRPS6	protein_coding	GO:0003735; GO:0006412; GO:0005840; GO:0019843; GO:0005763	gga03010:427978
ENSGALG00000041078	gga-miR-6606-5p	ENSGALT00000049715	150	-30.18	150	-30.18	1140712	20	1149	629	MID1IP1	protein_coding	GO:0008022; GO:0042802; GO:0007026; GO:0045723; GO:0051258; GO:0051351; GO:0005634; GO:0005737; GO:0005829; GO:0015630
ENSGALG00000027198	gga-miR-6606-5p	ENSGALT00000045548	176	-40.12	176	-40.12	1140739	20	1702	71	TMEM47	protein_coding	GO:0016020; GO:0016021; GO:0005886; GO:0005911
ENSGALG00000035266	gga-miR-6606-5p	ENSGALT00000076296	156	-30.48	156	-30.48	1140923	20	6352	814	ANOS1	protein_coding	GO:0005576; GO:0010951; GO:0007155; GO:0030414; GO:0009986; GO:0010466; GO:0004867
ENSGALG00000016810	gga-miR-6606-5p	ENSGALT00000027141	161	-31.41	161	-31.41	1141099	20	2039	1398	SH3RF3	protein_coding	GO:0046872; GO:0061630; GO:0046330; GO:0051865
ENSGALG00000030125	gga-miR-6606-5p	ENSGALT00000071997	160	-32.54	160	-32.54	1141154	20	2591	71	ANKRD10	protein_coding	GO:0060828
ENSGALG00000030353	gga-miR-6606-5p	ENSGALT00000070094	158	-33.42	158	-33.42	1141157	20	2307	132	SOX1	protein_coding	GO:0003677; GO:0005634; GO:0006366; GO:0006355; GO:0007399; GO:0000978; GO:0001077; GO:0043565; GO:0001764; GO:0002089; GO:0021521; GO:0021879; GO:0021884; GO:0030900; GO:0045944; GO:1990830
ENSGALG00000015396	gga-miR-6608-3p	ENSGALT00000024837	179	-35.39	179	-35.39	1144829	23	3324	1713	CD200	protein_coding	GO:0016020; GO:0016021; GO:0050776; GO:0043031; GO:0005887; GO:0005102; GO:0050839; GO:0005913; GO:0042803; GO:0007156; GO:0007157; GO:0008037
ENSGALG00000022804	gga-miR-6608-3p	ENSGALT00000036686	180	-31.75	180	-31.75	1145138	23	3804	3077		protein_coding	GO:0005829; GO:0006891; GO:0034498; GO:1990071
ENSGALG00000016546	gga-miR-6608-3p	ENSGALT00000026698	168	-30.33	168	-30.33	1145306	23	1828	1416	RBBP7	protein_coding	GO:0005634; GO:0003723; GO:0000122; GO:0030308; GO:0045892; GO:0070370; GO:0005654; GO:0005829; GO:0016581; GO:0035098
ENSGALG00000014329	gga-miR-6609-3p	ENSGALT00000023154	159	-30.89	159	-30.89	1145930	23	1787	816	FOXJ2	protein_coding	GO:0003677; GO:0005634; GO:0006366; GO:0006351; GO:0006355; GO:0003700; GO:0043565; GO:0009653; GO:0030154; GO:0000981; GO:0000978; GO:0001077; GO:0042802; GO:0016525; GO:0045944; GO:0110059; GO:1904707; GO:0001650
ENSGALG00000014689	gga-miR-6609-3p	ENSGALT00000023673	171	-31.73	171	-31.73	1146049	23	1733	1431	FAM131B	protein_coding	GO:0005654; GO:0005829
ENSGALG00000014973	gga-miR-6609-3p	ENSGALT00000024150	162	-31.53	162	-31.53	1146139	23	2292	1928		protein_coding	GO:0016020; GO:0016021; GO:0004930; GO:0007186; GO:0004965	gga04080:418333
ENSGALG00000037485	gga-miR-6609-3p	ENSGALT00000056440	150	-34.31	150	-34.31	1146183	23	2175	65	QTRT2	protein_coding	GO:0016763; GO:0006400; GO:0016020; GO:0046872; GO:0005739; GO:0005737; GO:0008033; GO:0005741; GO:0008479; GO:0042803; GO:0046982; GO:0101030; GO:0032991
ENSGALG00000037485	gga-miR-6609-3p	ENSGALT00000051262	150	-34.31	150	-34.31	1146184	23	1278	32	QTRT2	protein_coding	GO:0016763; GO:0006400; GO:0016020; GO:0046872; GO:0005739; GO:0005737; GO:0008033; GO:0005741; GO:0008479; GO:0042803; GO:0046982; GO:0101030; GO:0032991
ENSGALG00000039538	gga-miR-6609-3p	ENSGALT00000083427	152	-30.12	152	-30.12	1146196	23	1723	55	CLDND1	protein_coding	GO:0016020; GO:0016021; GO:0016324
ENSGALG00000039538	gga-miR-6609-3p	ENSGALT00000071016	152	-30.12	152	-30.12	1146199	23	1987	32	CLDND1	protein_coding	GO:0016020; GO:0016021; GO:0016324
ENSGALG00000015204	gga-miR-6609-3p	ENSGALT00000024530	159	-33.39	159	-33.39	1146223	23	1267	61	ATG3	protein_coding	GO:0005737; GO:0006914; GO:0015031; GO:0000045; GO:0005829; GO:0000422; GO:0044804; GO:0019776; GO:0019777; GO:0019787; GO:0019899; GO:0006464; GO:0016236; GO:0016567; GO:0043653; GO:0050765; GO:1902017; GO:0000153	gga04140:418369; gga04136:418369
ENSGALG00000015204	gga-miR-6609-3p	ENSGALT00000072951	159	-31.41	159	-31.41	1146224	23	1430	1	ATG3	protein_coding	GO:0005737; GO:0006914; GO:0015031; GO:0000045; GO:0005829; GO:0000422; GO:0044804; GO:0019776; GO:0019777; GO:0019787; GO:0019899; GO:0006464; GO:0016236; GO:0016567; GO:0043653; GO:0050765; GO:1902017; GO:0000153	gga04140:418369; gga04136:418369
ENSGALG00000040949	gga-miR-6609-3p	ENSGALT00000065080	160	-31.51	160	-31.51	1146336	23	876	5		protein_coding	GO:0016021; GO:0005524; GO:0006468; GO:0007169; GO:0005003; GO:0048013
ENSGALG00000037655	gga-miR-6609-3p	ENSGALT00000054607	170	-32.87	170	-32.87	1146380	23	4604	570	BCL9	protein_coding	GO:0003713; GO:0008013; GO:0060070; GO:0014908; GO:0035019; GO:0035914; GO:0045944; GO:0005634; GO:0005737; GO:0005794; GO:0005801; GO:1990907
ENSGALG00000015485	gga-miR-6609-3p	ENSGALT00000056574	162	-33.01	162	-33.01	1146382	23	1289	22	ACP6	protein_coding	GO:0052642; GO:0002244; GO:0006644; GO:2001311; GO:0005737; GO:0005739
ENSGALG00000039452	gga-miR-6609-3p	ENSGALT00000077890	167	-30.67	167	-30.67	1146386	23	3005	26	GJA5	protein_coding	GO:0016020; GO:0016021; GO:0005886; GO:0007154; GO:0030054; GO:0005921; GO:0005922
[truncated: 43,379 more rows]

## Sheet: Table S2
Table S2 List for targets of all DE miRNAs of 48 hpi vs 0 hpi
[truncated: 76,578 more rows]

## Sheet: Table S3
Table S3 List for targets of all DE miRNAs of 48 hpi vs 24 hpi
[truncated: 64,372 more rows]

[truncated: 1 more sheets: Table S4]
